# Supplementary material for: Microbial metagenomes and metatranscriptomes during a coastal phytoplankton bloom
Source: Sci Data. 2019 Jul 22;6:129. doi: 10.1038/s41597-019-0132-4 (PMC6646334; doi:10.1038/s41597-019-0132-4)
Supplement: Supplementary file 1 — Download metadata file [file 41597_2019_132_MOESM1_ESM.zip]

Archive with 5 entries (5 files):
- a_Moran010B_amplicon.txt
- a_Moran010B_dna.txt
- a_Moran010B_rna.txt
- s_Moran010B_study.txt
- i_Investigation.txt
