# Supplementary material for: Microbial metagenomes and metatranscriptomes during a coastal phytoplankton bloom
Source: Sci Data. 2019 Jul 22;6:129. doi: 10.1038/s41597-019-0132-4 (PMC6646334; doi:10.1038/s41597-019-0132-4)
Supplement: Supplementary file 1 — Download metadata file [file 41597_2019_132_MOESM1_ESM.zip › a_Moran010B_amplicon.txt]

Sample Name	Protocol REF	Parameter Value[instrument]	Parameter Value[manufacturer]	Assay Name	Raw Data File	Comment[Data Repository]	Comment[Data Record Accession]	Comment[Data Record URI]
MB_1026D_MT	16S and 18S iTag Sequencing and Analysis	HiSeq-2000 1TB platform 2 x 151 bp	Illumina	PRJNA502610	PRJNA533622	NCBI Sequence Read Archive	SRP174141	https://identifiers.org/ncbi/insdc.sra:SRP174141
1_DF	16S and 18S iTag Sequencing and Analysis	MiSeq platform 2 x 301 bp	Illumina	PRJNA511260	PRJNA533622	NCBI Sequence Read Archive	SRP174784	https://identifiers.org/ncbi/insdc.sra:SRP174784
3_DF	16S and 18S iTag Sequencing and Analysis	MiSeq platform 2 x 301 bp	Illumina	PRJNA511216	PRJNA533622	NCBI Sequence Read Archive	SRP174685	https://identifiers.org/ncbi/insdc.sra:SRP174685
13_DF	16S and 18S iTag Sequencing and Analysis	MiSeq platform 2 x 301 bp	Illumina	PRJNA511268	PRJNA533622	NCBI Sequence Read Archive	SRP174801	https://identifiers.org/ncbi/insdc.sra:SRP174801
26_DF	16S and 18S iTag Sequencing and Analysis	MiSeq platform 2 x 301 bp	Illumina	PRJNA511224	PRJNA533622	NCBI Sequence Read Archive	SRP174679	https://identifiers.org/ncbi/insdc.sra:SRP174679
13_S	16S and 18S iTag Sequencing and Analysis	MiSeq platform 2 x 301 bp	Illumina	PRJNA511269	PRJNA533622	NCBI Sequence Read Archive	SRP174800	https://identifiers.org/ncbi/insdc.sra:SRP174800
26_S	16S and 18S iTag Sequencing and Analysis	MiSeq platform 2 x 301 bp	Illumina	PRJNA511225	PRJNA533622	NCBI Sequence Read Archive	SRP174672	https://identifiers.org/ncbi/insdc.sra:SRP174672
38_DF	16S and 18S iTag Sequencing and Analysis	MiSeq platform 2 x 301 bp	Illumina	PRJNA511270	PRJNA533622	NCBI Sequence Read Archive	SRP174803	https://identifiers.org/ncbi/insdc.sra:SRP174803
38_S	16S and 18S iTag Sequencing and Analysis	MiSeq platform 2 x 301 bp	Illumina	PRJNA511226	PRJNA533622	NCBI Sequence Read Archive	SRP174673	https://identifiers.org/ncbi/insdc.sra:SRP174673
24_DF	16S and 18S iTag Sequencing and Analysis	MiSeq platform 2 x 301 bp	Illumina	PRJNA511215	PRJNA533622	NCBI Sequence Read Archive	SRP174796	https://identifiers.org/ncbi/insdc.sra:SRP174796
65_DF	16S and 18S iTag Sequencing and Analysis	MiSeq platform 2 x 301 bp	Illumina	PRJNA511162	PRJNA533622	NCBI Sequence Read Archive	SRP174734	https://identifiers.org/ncbi/insdc.sra:SRP174734
48r_DF	16S and 18S iTag Sequencing and Analysis	MiSeq platform 2 x 301 bp	Illumina	PRJNA511271	PRJNA533622	NCBI Sequence Read Archive	SRP174843	https://identifiers.org/ncbi/insdc.sra:SRP174843
24_S	16S and 18S iTag Sequencing and Analysis	MiSeq platform 2 x 301 bp	Illumina	PRJNA511227	PRJNA533622	NCBI Sequence Read Archive	SRP174671	https://identifiers.org/ncbi/insdc.sra:SRP174671
65_S	16S and 18S iTag Sequencing and Analysis	MiSeq platform 2 x 301 bp	Illumina	PRJNA511272	PRJNA533622	NCBI Sequence Read Archive	SRP174793	https://identifiers.org/ncbi/insdc.sra:SRP174793
48r_S	16S and 18S iTag Sequencing and Analysis	MiSeq platform 2 x 301 bp	Illumina	PRJNA511228	PRJNA533622	NCBI Sequence Read Archive	SRP174676	https://identifiers.org/ncbi/insdc.sra:SRP174676
49_DF	16S and 18S iTag Sequencing and Analysis	MiSeq platform 2 x 301 bp	Illumina	PRJNA511273	PRJNA533622	NCBI Sequence Read Archive	SRP174791	https://identifiers.org/ncbi/insdc.sra:SRP174791
66_DF	16S and 18S iTag Sequencing and Analysis	MiSeq platform 2 x 301 bp	Illumina	PRJNA511229	PRJNA533622	NCBI Sequence Read Archive	SRP174674	https://identifiers.org/ncbi/insdc.sra:SRP174674
49_S	16S and 18S iTag Sequencing and Analysis	MiSeq platform 2 x 301 bp	Illumina	PRJNA511274	PRJNA533622	NCBI Sequence Read Archive	SRP174790	https://identifiers.org/ncbi/insdc.sra:SRP174790
66_S	16S and 18S iTag Sequencing and Analysis	MiSeq platform 2 x 301 bp	Illumina	PRJNA511230	PRJNA533622	NCBI Sequence Read Archive	SRP174675	https://identifiers.org/ncbi/insdc.sra:SRP174675
4_DF	16S and 18S iTag Sequencing and Analysis	MiSeq platform 2 x 301 bp	Illumina	PRJNA511275	PRJNA533622	NCBI Sequence Read Archive	SRP174792	https://identifiers.org/ncbi/insdc.sra:SRP174792
45_DF	16S and 18S iTag Sequencing and Analysis	MiSeq platform 2 x 301 bp	Illumina	PRJNA511231	PRJNA533622	NCBI Sequence Read Archive	SRP174677	https://identifiers.org/ncbi/insdc.sra:SRP174677
4_S	16S and 18S iTag Sequencing and Analysis	MiSeq platform 2 x 301 bp	Illumina	PRJNA511276	PRJNA533622	NCBI Sequence Read Archive	SRP174795	https://identifiers.org/ncbi/insdc.sra:SRP174795
45_S	16S and 18S iTag Sequencing and Analysis	MiSeq platform 2 x 301 bp	Illumina	PRJNA511232	PRJNA533622	NCBI Sequence Read Archive	SRP174701	https://identifiers.org/ncbi/insdc.sra:SRP174701
28_DF	16S and 18S iTag Sequencing and Analysis	MiSeq platform 2 x 301 bp	Illumina	PRJNA511211	PRJNA533622	NCBI Sequence Read Archive	SRP174819	https://identifiers.org/ncbi/insdc.sra:SRP174819
1_S	16S and 18S iTag Sequencing and Analysis	MiSeq platform 2 x 301 bp	Illumina	PRJNA511158	PRJNA533622	NCBI Sequence Read Archive	SRP174753	https://identifiers.org/ncbi/insdc.sra:SRP174753
28_S	16S and 18S iTag Sequencing and Analysis	MiSeq platform 2 x 301 bp	Illumina	PRJNA511261	PRJNA533622	NCBI Sequence Read Archive	SRP174785	https://identifiers.org/ncbi/insdc.sra:SRP174785
40_DF	16S and 18S iTag Sequencing and Analysis	MiSeq platform 2 x 301 bp	Illumina	PRJNA511217	PRJNA533622	NCBI Sequence Read Archive	SRP174686	https://identifiers.org/ncbi/insdc.sra:SRP174686
58_DF	16S and 18S iTag Sequencing and Analysis	MiSeq platform 2 x 301 bp	Illumina	PRJNA511277	PRJNA533622	NCBI Sequence Read Archive	SRP174794	https://identifiers.org/ncbi/insdc.sra:SRP174794
58r_DF	16S and 18S iTag Sequencing and Analysis	MiSeq platform 2 x 301 bp	Illumina	PRJNA511233	PRJNA533622	NCBI Sequence Read Archive	SRP174733	https://identifiers.org/ncbi/insdc.sra:SRP174733
40_S	16S and 18S iTag Sequencing and Analysis	MiSeq platform 2 x 301 bp	Illumina	PRJNA511278	PRJNA533622	NCBI Sequence Read Archive	SRP174797	https://identifiers.org/ncbi/insdc.sra:SRP174797
58_S	16S and 18S iTag Sequencing and Analysis	MiSeq platform 2 x 301 bp	Illumina	PRJNA511234	PRJNA533622	NCBI Sequence Read Archive	SRP174732	https://identifiers.org/ncbi/insdc.sra:SRP174732
58r_S	16S and 18S iTag Sequencing and Analysis	MiSeq platform 2 x 301 bp	Illumina	PRJNA511279	PRJNA533622	NCBI Sequence Read Archive	SRP174821	https://identifiers.org/ncbi/insdc.sra:SRP174821
30_DF	16S and 18S iTag Sequencing and Analysis	MiSeq platform 2 x 301 bp	Illumina	PRJNA511235	PRJNA533622	NCBI Sequence Read Archive	SRP174738	https://identifiers.org/ncbi/insdc.sra:SRP174738
64_DF	16S and 18S iTag Sequencing and Analysis	MiSeq platform 2 x 301 bp	Illumina	PRJNA511280	PRJNA533622	NCBI Sequence Read Archive	SRP174820	https://identifiers.org/ncbi/insdc.sra:SRP174820
36r_DF	16S and 18S iTag Sequencing and Analysis	MiSeq platform 2 x 301 bp	Illumina	PRJNA511236	PRJNA533622	NCBI Sequence Read Archive	SRP174740	https://identifiers.org/ncbi/insdc.sra:SRP174740
30_S	16S and 18S iTag Sequencing and Analysis	MiSeq platform 2 x 301 bp	Illumina	PRJNA511281	PRJNA533622	NCBI Sequence Read Archive	SRP174823	https://identifiers.org/ncbi/insdc.sra:SRP174823
64_S	16S and 18S iTag Sequencing and Analysis	MiSeq platform 2 x 301 bp	Illumina	PRJNA511237	PRJNA533622	NCBI Sequence Read Archive	SRP174735	https://identifiers.org/ncbi/insdc.sra:SRP174735
36r_S	16S and 18S iTag Sequencing and Analysis	MiSeq platform 2 x 301 bp	Illumina	PRJNA511282	PRJNA533622	NCBI Sequence Read Archive	SRP174824	https://identifiers.org/ncbi/insdc.sra:SRP174824
8_DF	16S and 18S iTag Sequencing and Analysis	MiSeq platform 2 x 301 bp	Illumina	PRJNA511238	PRJNA533622	NCBI Sequence Read Archive	SRP174700	https://identifiers.org/ncbi/insdc.sra:SRP174700
89_DF	16S and 18S iTag Sequencing and Analysis	MiSeq platform 2 x 301 bp	Illumina	PRJNA511283	PRJNA533622	NCBI Sequence Read Archive	SRP174822	https://identifiers.org/ncbi/insdc.sra:SRP174822
8_S	16S and 18S iTag Sequencing and Analysis	MiSeq platform 2 x 301 bp	Illumina	PRJNA511239	PRJNA533622	NCBI Sequence Read Archive	SRP174702	https://identifiers.org/ncbi/insdc.sra:SRP174702
89_S	16S and 18S iTag Sequencing and Analysis	MiSeq platform 2 x 301 bp	Illumina	PRJNA511284	PRJNA533622	NCBI Sequence Read Archive	SRP174826	https://identifiers.org/ncbi/insdc.sra:SRP174826
11_DF	16S and 18S iTag Sequencing and Analysis	MiSeq platform 2 x 301 bp	Illumina	PRJNA511240	PRJNA533622	NCBI Sequence Read Archive	SRP174737	https://identifiers.org/ncbi/insdc.sra:SRP174737
23_DF	16S and 18S iTag Sequencing and Analysis	MiSeq platform 2 x 301 bp	Illumina	PRJNA511285	PRJNA533622	NCBI Sequence Read Archive	SRP174827	https://identifiers.org/ncbi/insdc.sra:SRP174827
11_S	16S and 18S iTag Sequencing and Analysis	MiSeq platform 2 x 301 bp	Illumina	PRJNA511241	PRJNA533622	NCBI Sequence Read Archive	SRP174736	https://identifiers.org/ncbi/insdc.sra:SRP174736
23_S	16S and 18S iTag Sequencing and Analysis	MiSeq platform 2 x 301 bp	Illumina	PRJNA511286	PRJNA533622	NCBI Sequence Read Archive	SRP174825	https://identifiers.org/ncbi/insdc.sra:SRP174825
25_DF	16S and 18S iTag Sequencing and Analysis	MiSeq platform 2 x 301 bp	Illumina	PRJNA511163	PRJNA533622	NCBI Sequence Read Archive	SRP174699	https://identifiers.org/ncbi/insdc.sra:SRP174699
57_DF	16S and 18S iTag Sequencing and Analysis	MiSeq platform 2 x 301 bp	Illumina	PRJNA511262	PRJNA533622	NCBI Sequence Read Archive	SRP174781	https://identifiers.org/ncbi/insdc.sra:SRP174781
25_S	16S and 18S iTag Sequencing and Analysis	MiSeq platform 2 x 301 bp	Illumina	PRJNA511218	PRJNA533622	NCBI Sequence Read Archive	SRP174680	https://identifiers.org/ncbi/insdc.sra:SRP174680
57_S	16S and 18S iTag Sequencing and Analysis	MiSeq platform 2 x 301 bp	Illumina	PRJNA511287	PRJNA533622	NCBI Sequence Read Archive	SRP174817	https://identifiers.org/ncbi/insdc.sra:SRP174817
70_DF	16S and 18S iTag Sequencing and Analysis	MiSeq platform 2 x 301 bp	Illumina	PRJNA511164	PRJNA533622	NCBI Sequence Read Archive	SRP174720	https://identifiers.org/ncbi/insdc.sra:SRP174720
77_DF	16S and 18S iTag Sequencing and Analysis	MiSeq platform 2 x 301 bp	Illumina	PRJNA511288	PRJNA533622	NCBI Sequence Read Archive	SRP174847	https://identifiers.org/ncbi/insdc.sra:SRP174847
70_S	16S and 18S iTag Sequencing and Analysis	MiSeq platform 2 x 301 bp	Illumina	PRJNA511165	PRJNA533622	NCBI Sequence Read Archive	SRP174722	https://identifiers.org/ncbi/insdc.sra:SRP174722
77_S	16S and 18S iTag Sequencing and Analysis	MiSeq platform 2 x 301 bp	Illumina	PRJNA511289	PRJNA533622	NCBI Sequence Read Archive	SRP174845	https://identifiers.org/ncbi/insdc.sra:SRP174845
68_DF	16S and 18S iTag Sequencing and Analysis	MiSeq platform 2 x 301 bp	Illumina	PRJNA511166	PRJNA533622	NCBI Sequence Read Archive	SRP174714	https://identifiers.org/ncbi/insdc.sra:SRP174714
79_DF	16S and 18S iTag Sequencing and Analysis	MiSeq platform 2 x 301 bp	Illumina	PRJNA511290	PRJNA533622	NCBI Sequence Read Archive	SRP174816	https://identifiers.org/ncbi/insdc.sra:SRP174816
68_S	16S and 18S iTag Sequencing and Analysis	MiSeq platform 2 x 301 bp	Illumina	PRJNA511167	PRJNA533622	NCBI Sequence Read Archive	SRP174684	https://identifiers.org/ncbi/insdc.sra:SRP174684
79_S	16S and 18S iTag Sequencing and Analysis	MiSeq platform 2 x 301 bp	Illumina	PRJNA511291	PRJNA533622	NCBI Sequence Read Archive	SRP174841	https://identifiers.org/ncbi/insdc.sra:SRP174841
43_DF	16S and 18S iTag Sequencing and Analysis	MiSeq platform 2 x 301 bp	Illumina	PRJNA511168	PRJNA533622	NCBI Sequence Read Archive	SRP174713	https://identifiers.org/ncbi/insdc.sra:SRP174713
55_DF	16S and 18S iTag Sequencing and Analysis	MiSeq platform 2 x 301 bp	Illumina	PRJNA511292	PRJNA533622	NCBI Sequence Read Archive	SRP174839	https://identifiers.org/ncbi/insdc.sra:SRP174839
90_DF	16S and 18S iTag Sequencing and Analysis	MiSeq platform 2 x 301 bp	Illumina	PRJNA511169	PRJNA533622	NCBI Sequence Read Archive	SRP174715	https://identifiers.org/ncbi/insdc.sra:SRP174715
43_S	16S and 18S iTag Sequencing and Analysis	MiSeq platform 2 x 301 bp	Illumina	PRJNA511293	PRJNA533622	NCBI Sequence Read Archive	SRP174838	https://identifiers.org/ncbi/insdc.sra:SRP174838
55_S	16S and 18S iTag Sequencing and Analysis	MiSeq platform 2 x 301 bp	Illumina	PRJNA511170	PRJNA533622	NCBI Sequence Read Archive	SRP174712	https://identifiers.org/ncbi/insdc.sra:SRP174712
90_S	16S and 18S iTag Sequencing and Analysis	MiSeq platform 2 x 301 bp	Illumina	PRJNA511212	PRJNA533622	NCBI Sequence Read Archive	SRP174787	https://identifiers.org/ncbi/insdc.sra:SRP174787
56_DF	16S and 18S iTag Sequencing and Analysis	MiSeq platform 2 x 301 bp	Illumina	PRJNA511159	PRJNA533622	NCBI Sequence Read Archive	SRP174747	https://identifiers.org/ncbi/insdc.sra:SRP174747
3_S	16S and 18S iTag Sequencing and Analysis	MiSeq platform 2 x 301 bp	Illumina	PRJNA511294	PRJNA533622	NCBI Sequence Read Archive	SRP174811	https://identifiers.org/ncbi/insdc.sra:SRP174811
56_S	16S and 18S iTag Sequencing and Analysis	MiSeq platform 2 x 301 bp	Illumina	PRJNA511171	PRJNA533622	NCBI Sequence Read Archive	SRP174717	https://identifiers.org/ncbi/insdc.sra:SRP174717
29_DF	16S and 18S iTag Sequencing and Analysis	MiSeq platform 2 x 301 bp	Illumina	PRJNA511295	PRJNA533622	NCBI Sequence Read Archive	SRP174810	https://identifiers.org/ncbi/insdc.sra:SRP174810
82_DF	16S and 18S iTag Sequencing and Analysis	MiSeq platform 2 x 301 bp	Illumina	PRJNA511172	PRJNA533622	NCBI Sequence Read Archive	SRP174730	https://identifiers.org/ncbi/insdc.sra:SRP174730
29_S	16S and 18S iTag Sequencing and Analysis	MiSeq platform 2 x 301 bp	Illumina	PRJNA511296	PRJNA533622	NCBI Sequence Read Archive	SRP174818	https://identifiers.org/ncbi/insdc.sra:SRP174818
82_S	16S and 18S iTag Sequencing and Analysis	MiSeq platform 2 x 301 bp	Illumina	PRJNA511173	PRJNA533622	NCBI Sequence Read Archive	SRP174719	https://identifiers.org/ncbi/insdc.sra:SRP174719
10_DF	16S and 18S iTag Sequencing and Analysis	MiSeq platform 2 x 301 bp	Illumina	PRJNA511263	PRJNA533622	NCBI Sequence Read Archive	SRP174799	https://identifiers.org/ncbi/insdc.sra:SRP174799
76_DF	16S and 18S iTag Sequencing and Analysis	MiSeq platform 2 x 301 bp	Illumina	PRJNA511219	PRJNA533622	NCBI Sequence Read Archive	SRP174687	https://identifiers.org/ncbi/insdc.sra:SRP174687
10_S	16S and 18S iTag Sequencing and Analysis	MiSeq platform 2 x 301 bp	Illumina	PRJNA511297	PRJNA533622	NCBI Sequence Read Archive	SRP174808	https://identifiers.org/ncbi/insdc.sra:SRP174808
76_S	16S and 18S iTag Sequencing and Analysis	MiSeq platform 2 x 301 bp	Illumina	PRJNA511174	PRJNA533622	NCBI Sequence Read Archive	SRP174718	https://identifiers.org/ncbi/insdc.sra:SRP174718
80_DF	16S and 18S iTag Sequencing and Analysis	MiSeq platform 2 x 301 bp	Illumina	PRJNA511298	PRJNA533622	NCBI Sequence Read Archive	SRP174809	https://identifiers.org/ncbi/insdc.sra:SRP174809
81_DF	16S and 18S iTag Sequencing and Analysis	MiSeq platform 2 x 301 bp	Illumina	PRJNA511175	PRJNA533622	NCBI Sequence Read Archive	SRP174716	https://identifiers.org/ncbi/insdc.sra:SRP174716
84_DF	16S and 18S iTag Sequencing and Analysis	MiSeq platform 2 x 301 bp	Illumina	PRJNA511299	PRJNA533622	NCBI Sequence Read Archive	SRP174813	https://identifiers.org/ncbi/insdc.sra:SRP174813
80_S	16S and 18S iTag Sequencing and Analysis	MiSeq platform 2 x 301 bp	Illumina	PRJNA511176	PRJNA533622	NCBI Sequence Read Archive	SRP174731	https://identifiers.org/ncbi/insdc.sra:SRP174731
81_S	16S and 18S iTag Sequencing and Analysis	MiSeq platform 2 x 301 bp	Illumina	PRJNA511300	PRJNA533622	NCBI Sequence Read Archive	SRP174814	https://identifiers.org/ncbi/insdc.sra:SRP174814
84_S	16S and 18S iTag Sequencing and Analysis	MiSeq platform 2 x 301 bp	Illumina	PRJNA511177	PRJNA533622	NCBI Sequence Read Archive	SRP174724	https://identifiers.org/ncbi/insdc.sra:SRP174724
54_DF	16S and 18S iTag Sequencing and Analysis	MiSeq platform 2 x 301 bp	Illumina	PRJNA511301	PRJNA533622	NCBI Sequence Read Archive	SRP174815	https://identifiers.org/ncbi/insdc.sra:SRP174815
74_DF	16S and 18S iTag Sequencing and Analysis	MiSeq platform 2 x 301 bp	Illumina	PRJNA511178	PRJNA533622	NCBI Sequence Read Archive	SRP174721	https://identifiers.org/ncbi/insdc.sra:SRP174721
91_DF	16S and 18S iTag Sequencing and Analysis	MiSeq platform 2 x 301 bp	Illumina	PRJNA511302	PRJNA533622	NCBI Sequence Read Archive	SRP174831	https://identifiers.org/ncbi/insdc.sra:SRP174831
54_S	16S and 18S iTag Sequencing and Analysis	MiSeq platform 2 x 301 bp	Illumina	PRJNA511179	PRJNA533622	NCBI Sequence Read Archive	SRP174726	https://identifiers.org/ncbi/insdc.sra:SRP174726
74_S	16S and 18S iTag Sequencing and Analysis	MiSeq platform 2 x 301 bp	Illumina	PRJNA511303	PRJNA533622	NCBI Sequence Read Archive	SRP174830	https://identifiers.org/ncbi/insdc.sra:SRP174830
91_S	16S and 18S iTag Sequencing and Analysis	MiSeq platform 2 x 301 bp	Illumina	PRJNA511180	PRJNA533622	NCBI Sequence Read Archive	SRP174723	https://identifiers.org/ncbi/insdc.sra:SRP174723
22_DF	16S and 18S iTag Sequencing and Analysis	MiSeq platform 2 x 301 bp	Illumina	PRJNA511304	PRJNA533622	NCBI Sequence Read Archive	SRP174837	https://identifiers.org/ncbi/insdc.sra:SRP174837
27_DF	16S and 18S iTag Sequencing and Analysis	MiSeq platform 2 x 301 bp	Illumina	PRJNA511181	PRJNA533622	NCBI Sequence Read Archive	SRP174725	https://identifiers.org/ncbi/insdc.sra:SRP174725
22_S	16S and 18S iTag Sequencing and Analysis	MiSeq platform 2 x 301 bp	Illumina	PRJNA511305	PRJNA533622	NCBI Sequence Read Archive	SRP174828	https://identifiers.org/ncbi/insdc.sra:SRP174828
27_S	16S and 18S iTag Sequencing and Analysis	MiSeq platform 2 x 301 bp	Illumina	PRJNA511182	PRJNA533622	NCBI Sequence Read Archive	SRP174728	https://identifiers.org/ncbi/insdc.sra:SRP174728
17_DF	16S and 18S iTag Sequencing and Analysis	MiSeq platform 2 x 301 bp	Illumina	PRJNA511213	PRJNA533622	NCBI Sequence Read Archive	SRP174782	https://identifiers.org/ncbi/insdc.sra:SRP174782
60_DF	16S and 18S iTag Sequencing and Analysis	MiSeq platform 2 x 301 bp	Illumina	PRJNA511160	PRJNA533622	NCBI Sequence Read Archive	SRP174748	https://identifiers.org/ncbi/insdc.sra:SRP174748
17_S	16S and 18S iTag Sequencing and Analysis	MiSeq platform 2 x 301 bp	Illumina	PRJNA511306	PRJNA533622	NCBI Sequence Read Archive	SRP174846	https://identifiers.org/ncbi/insdc.sra:SRP174846
60_S	16S and 18S iTag Sequencing and Analysis	MiSeq platform 2 x 301 bp	Illumina	PRJNA511183	PRJNA533622	NCBI Sequence Read Archive	SRP174729	https://identifiers.org/ncbi/insdc.sra:SRP174729
15_DF	16S and 18S iTag Sequencing and Analysis	MiSeq platform 2 x 301 bp	Illumina	PRJNA511264	PRJNA533622	NCBI Sequence Read Archive	SRP174798	https://identifiers.org/ncbi/insdc.sra:SRP174798
85_DF	16S and 18S iTag Sequencing and Analysis	MiSeq platform 2 x 301 bp	Illumina	PRJNA511220	PRJNA533622	NCBI Sequence Read Archive	SRP174681	https://identifiers.org/ncbi/insdc.sra:SRP174681
15_S	16S and 18S iTag Sequencing and Analysis	MiSeq platform 2 x 301 bp	Illumina	PRJNA511307	PRJNA533622	NCBI Sequence Read Archive	SRP174836	https://identifiers.org/ncbi/insdc.sra:SRP174836
85_S	16S and 18S iTag Sequencing and Analysis	MiSeq platform 2 x 301 bp	Illumina	PRJNA511184	PRJNA533622	NCBI Sequence Read Archive	SRP174727	https://identifiers.org/ncbi/insdc.sra:SRP174727
41_DF	16S and 18S iTag Sequencing and Analysis	MiSeq platform 2 x 301 bp	Illumina	PRJNA511308	PRJNA533622	NCBI Sequence Read Archive	SRP174844	https://identifiers.org/ncbi/insdc.sra:SRP174844
51_DF	16S and 18S iTag Sequencing and Analysis	MiSeq platform 2 x 301 bp	Illumina	PRJNA511185	PRJNA533622	NCBI Sequence Read Archive	SRP174710	https://identifiers.org/ncbi/insdc.sra:SRP174710
41_S	16S and 18S iTag Sequencing and Analysis	MiSeq platform 2 x 301 bp	Illumina	PRJNA511309	PRJNA533622	NCBI Sequence Read Archive	SRP174833	https://identifiers.org/ncbi/insdc.sra:SRP174833
51_S	16S and 18S iTag Sequencing and Analysis	MiSeq platform 2 x 301 bp	Illumina	PRJNA511186	PRJNA533622	NCBI Sequence Read Archive	SRP174706	https://identifiers.org/ncbi/insdc.sra:SRP174706
36_DF	16S and 18S iTag Sequencing and Analysis	MiSeq platform 2 x 301 bp	Illumina	PRJNA511310	PRJNA533622	NCBI Sequence Read Archive	SRP174832	https://identifiers.org/ncbi/insdc.sra:SRP174832
75_DF	16S and 18S iTag Sequencing and Analysis	MiSeq platform 2 x 301 bp	Illumina	PRJNA511187	PRJNA533622	NCBI Sequence Read Archive	SRP174711	https://identifiers.org/ncbi/insdc.sra:SRP174711
36_S	16S and 18S iTag Sequencing and Analysis	MiSeq platform 2 x 301 bp	Illumina	PRJNA511311	PRJNA533622	NCBI Sequence Read Archive	SRP174773	https://identifiers.org/ncbi/insdc.sra:SRP174773
75_S	16S and 18S iTag Sequencing and Analysis	MiSeq platform 2 x 301 bp	Illumina	PRJNA511188	PRJNA533622	NCBI Sequence Read Archive	SRP174708	https://identifiers.org/ncbi/insdc.sra:SRP174708
9_DF	16S and 18S iTag Sequencing and Analysis	MiSeq platform 2 x 301 bp	Illumina	PRJNA511312	PRJNA533622	NCBI Sequence Read Archive	SRP174768	https://identifiers.org/ncbi/insdc.sra:SRP174768
67_DF	16S and 18S iTag Sequencing and Analysis	MiSeq platform 2 x 301 bp	Illumina	PRJNA511189	PRJNA533622	NCBI Sequence Read Archive	SRP174709	https://identifiers.org/ncbi/insdc.sra:SRP174709
125r_DF	16S and 18S iTag Sequencing and Analysis	MiSeq platform 2 x 301 bp	Illumina	PRJNA511313	PRJNA533622	NCBI Sequence Read Archive	SRP174769	https://identifiers.org/ncbi/insdc.sra:SRP174769
9_S	16S and 18S iTag Sequencing and Analysis	MiSeq platform 2 x 301 bp	Illumina	PRJNA511190	PRJNA533622	NCBI Sequence Read Archive	SRP174707	https://identifiers.org/ncbi/insdc.sra:SRP174707
67_S	16S and 18S iTag Sequencing and Analysis	MiSeq platform 2 x 301 bp	Illumina	PRJNA511314	PRJNA533622	NCBI Sequence Read Archive	SRP174835	https://identifiers.org/ncbi/insdc.sra:SRP174835
125r_S	16S and 18S iTag Sequencing and Analysis	MiSeq platform 2 x 301 bp	Illumina	PRJNA511191	PRJNA533622	NCBI Sequence Read Archive	SRP174704	https://identifiers.org/ncbi/insdc.sra:SRP174704
73_DF	16S and 18S iTag Sequencing and Analysis	MiSeq platform 2 x 301 bp	Illumina	PRJNA511315	PRJNA533622	NCBI Sequence Read Archive	SRP174834	https://identifiers.org/ncbi/insdc.sra:SRP174834
2_S	16S and 18S iTag Sequencing and Analysis	MiSeq platform 2 x 301 bp	Illumina	PRJNA511192	PRJNA533622	NCBI Sequence Read Archive	SRP174705	https://identifiers.org/ncbi/insdc.sra:SRP174705
73_S	16S and 18S iTag Sequencing and Analysis	MiSeq platform 2 x 301 bp	Illumina	PRJNA511214	PRJNA533622	NCBI Sequence Read Archive	SRP174783	https://identifiers.org/ncbi/insdc.sra:SRP174783
2_DF	16S and 18S iTag Sequencing and Analysis	MiSeq platform 2 x 301 bp	Illumina	PRJNA511161	PRJNA533622	NCBI Sequence Read Archive	SRP174758	https://identifiers.org/ncbi/insdc.sra:SRP174758
16_DF	16S and 18S iTag Sequencing and Analysis	MiSeq platform 2 x 301 bp	Illumina	PRJNA511316	PRJNA533622	NCBI Sequence Read Archive	SRP174829	https://identifiers.org/ncbi/insdc.sra:SRP174829
52_DF	16S and 18S iTag Sequencing and Analysis	MiSeq platform 2 x 301 bp	Illumina	PRJNA511193	PRJNA533622	NCBI Sequence Read Archive	SRP174703	https://identifiers.org/ncbi/insdc.sra:SRP174703
16_S	16S and 18S iTag Sequencing and Analysis	MiSeq platform 2 x 301 bp	Illumina	PRJNA511317	PRJNA533622	NCBI Sequence Read Archive	SRP174761	https://identifiers.org/ncbi/insdc.sra:SRP174761
52_S	16S and 18S iTag Sequencing and Analysis	MiSeq platform 2 x 301 bp	Illumina	PRJNA511194	PRJNA533622	NCBI Sequence Read Archive	SRP174695	https://identifiers.org/ncbi/insdc.sra:SRP174695
50_DF	16S and 18S iTag Sequencing and Analysis	MiSeq platform 2 x 301 bp	Illumina	PRJNA511318	PRJNA533622	NCBI Sequence Read Archive	SRP174765	https://identifiers.org/ncbi/insdc.sra:SRP174765
71_DF	16S and 18S iTag Sequencing and Analysis	MiSeq platform 2 x 301 bp	Illumina	PRJNA511195	PRJNA533622	NCBI Sequence Read Archive	SRP174689	https://identifiers.org/ncbi/insdc.sra:SRP174689
50_S	16S and 18S iTag Sequencing and Analysis	MiSeq platform 2 x 301 bp	Illumina	PRJNA511319	PRJNA533622	NCBI Sequence Read Archive	SRP174764	https://identifiers.org/ncbi/insdc.sra:SRP174764
71_S	16S and 18S iTag Sequencing and Analysis	MiSeq platform 2 x 301 bp	Illumina	PRJNA511196	PRJNA533622	NCBI Sequence Read Archive	SRP174688	https://identifiers.org/ncbi/insdc.sra:SRP174688
5_DF	16S and 18S iTag Sequencing and Analysis	MiSeq platform 2 x 301 bp	Illumina	PRJNA511320	PRJNA533622	NCBI Sequence Read Archive	SRP174766	https://identifiers.org/ncbi/insdc.sra:SRP174766
32_DF	16S and 18S iTag Sequencing and Analysis	MiSeq platform 2 x 301 bp	Illumina	PRJNA511197	PRJNA533622	NCBI Sequence Read Archive	SRP174749	https://identifiers.org/ncbi/insdc.sra:SRP174749
5_S	16S and 18S iTag Sequencing and Analysis	MiSeq platform 2 x 301 bp	Illumina	PRJNA511321	PRJNA533622	NCBI Sequence Read Archive	SRP174767	https://identifiers.org/ncbi/insdc.sra:SRP174767
32_S	16S and 18S iTag Sequencing and Analysis	MiSeq platform 2 x 301 bp	Illumina	PRJNA511198	PRJNA533622	NCBI Sequence Read Archive	SRP174750	https://identifiers.org/ncbi/insdc.sra:SRP174750
18_DF	16S and 18S iTag Sequencing and Analysis	MiSeq platform 2 x 301 bp	Illumina	PRJNA511322	PRJNA533622	NCBI Sequence Read Archive	SRP174763	https://identifiers.org/ncbi/insdc.sra:SRP174763
35_DF	16S and 18S iTag Sequencing and Analysis	MiSeq platform 2 x 301 bp	Illumina	PRJNA511199	PRJNA533622	NCBI Sequence Read Archive	SRP174751	https://identifiers.org/ncbi/insdc.sra:SRP174751
18_S	16S and 18S iTag Sequencing and Analysis	MiSeq platform 2 x 301 bp	Illumina	PRJNA511323	PRJNA533622	NCBI Sequence Read Archive	SRP174762	https://identifiers.org/ncbi/insdc.sra:SRP174762
35_S	16S and 18S iTag Sequencing and Analysis	MiSeq platform 2 x 301 bp	Illumina	PRJNA511200	PRJNA533622	NCBI Sequence Read Archive	SRP174752	https://identifiers.org/ncbi/insdc.sra:SRP174752
46_DF	16S and 18S iTag Sequencing and Analysis	MiSeq platform 2 x 301 bp	Illumina	PRJNA511324	PRJNA533622	NCBI Sequence Read Archive	SRP174772	https://identifiers.org/ncbi/insdc.sra:SRP174772
59_DF	16S and 18S iTag Sequencing and Analysis	MiSeq platform 2 x 301 bp	Illumina	PRJNA511201	PRJNA533622	NCBI Sequence Read Archive	SRP174698	https://identifiers.org/ncbi/insdc.sra:SRP174698
46_S	16S and 18S iTag Sequencing and Analysis	MiSeq platform 2 x 301 bp	Illumina	PRJNA511325	PRJNA533622	NCBI Sequence Read Archive	SRP174771	https://identifiers.org/ncbi/insdc.sra:SRP174771
59_S	16S and 18S iTag Sequencing and Analysis	MiSeq platform 2 x 301 bp	Illumina	PRJNA511202	PRJNA533622	NCBI Sequence Read Archive	SRP174692	https://identifiers.org/ncbi/insdc.sra:SRP174692
21_DF	16S and 18S iTag Sequencing and Analysis	MiSeq platform 2 x 301 bp	Illumina	PRJNA511265	PRJNA533622	NCBI Sequence Read Archive	SRP174805	https://identifiers.org/ncbi/insdc.sra:SRP174805
63_DF	16S and 18S iTag Sequencing and Analysis	MiSeq platform 2 x 301 bp	Illumina	PRJNA511221	PRJNA533622	NCBI Sequence Read Archive	SRP174682	https://identifiers.org/ncbi/insdc.sra:SRP174682
21_S	16S and 18S iTag Sequencing and Analysis	MiSeq platform 2 x 301 bp	Illumina	PRJNA511326	PRJNA533622	NCBI Sequence Read Archive	SRP174777	https://identifiers.org/ncbi/insdc.sra:SRP174777
63_S	16S and 18S iTag Sequencing and Analysis	MiSeq platform 2 x 301 bp	Illumina	PRJNA511203	PRJNA533622	NCBI Sequence Read Archive	SRP174690	https://identifiers.org/ncbi/insdc.sra:SRP174690
37_DF	16S and 18S iTag Sequencing and Analysis	MiSeq platform 2 x 301 bp	Illumina	PRJNA511327	PRJNA533622	NCBI Sequence Read Archive	SRP174770	https://identifiers.org/ncbi/insdc.sra:SRP174770
47_DF	16S and 18S iTag Sequencing and Analysis	MiSeq platform 2 x 301 bp	Illumina	PRJNA511204	PRJNA533622	NCBI Sequence Read Archive	SRP174693	https://identifiers.org/ncbi/insdc.sra:SRP174693
37_S	16S and 18S iTag Sequencing and Analysis	MiSeq platform 2 x 301 bp	Illumina	PRJNA511328	PRJNA533622	NCBI Sequence Read Archive	SRP174776	https://identifiers.org/ncbi/insdc.sra:SRP174776
47_S	16S and 18S iTag Sequencing and Analysis	MiSeq platform 2 x 301 bp	Illumina	PRJNA511205	PRJNA533622	NCBI Sequence Read Archive	SRP174691	https://identifiers.org/ncbi/insdc.sra:SRP174691
78_DF	16S and 18S iTag Sequencing and Analysis	MiSeq platform 2 x 301 bp	Illumina	PRJNA511329	PRJNA533622	NCBI Sequence Read Archive	SRP174774	https://identifiers.org/ncbi/insdc.sra:SRP174774
1r_DF	16S and 18S iTag Sequencing and Analysis	MiSeq platform 2 x 301 bp	Illumina	PRJNA511206	PRJNA533622	NCBI Sequence Read Archive	SRP174696	https://identifiers.org/ncbi/insdc.sra:SRP174696
78_S	16S and 18S iTag Sequencing and Analysis	MiSeq platform 2 x 301 bp	Illumina	PRJNA511330	PRJNA533622	NCBI Sequence Read Archive	SRP174775	https://identifiers.org/ncbi/insdc.sra:SRP174775
1r_S	16S and 18S iTag Sequencing and Analysis	MiSeq platform 2 x 301 bp	Illumina	PRJNA511242	PRJNA533622	NCBI Sequence Read Archive	SRP174694	https://identifiers.org/ncbi/insdc.sra:SRP174694
7_DF	16S and 18S iTag Sequencing and Analysis	MiSeq platform 2 x 301 bp	Illumina	PRJNA511331	PRJNA533622	NCBI Sequence Read Archive	SRP174760	https://identifiers.org/ncbi/insdc.sra:SRP174760
31_DF	16S and 18S iTag Sequencing and Analysis	MiSeq platform 2 x 301 bp	Illumina	PRJNA511243	PRJNA533622	NCBI Sequence Read Archive	SRP174697	https://identifiers.org/ncbi/insdc.sra:SRP174697
7_S	16S and 18S iTag Sequencing and Analysis	MiSeq platform 2 x 301 bp	Illumina	PRJNA511253	PRJNA533622	NCBI Sequence Read Archive	SRP174842	https://identifiers.org/ncbi/insdc.sra:SRP174842
31_S	16S and 18S iTag Sequencing and Analysis	MiSeq platform 2 x 301 bp	Illumina	PRJNA511244	PRJNA533622	NCBI Sequence Read Archive	SRP174743	https://identifiers.org/ncbi/insdc.sra:SRP174743
20_DF	16S and 18S iTag Sequencing and Analysis	MiSeq platform 2 x 301 bp	Illumina	PRJNA511254	PRJNA533622	NCBI Sequence Read Archive	SRP174802	https://identifiers.org/ncbi/insdc.sra:SRP174802
42_DF	16S and 18S iTag Sequencing and Analysis	MiSeq platform 2 x 301 bp	Illumina	PRJNA511245	PRJNA533622	NCBI Sequence Read Archive	SRP174744	https://identifiers.org/ncbi/insdc.sra:SRP174744
20_S	16S and 18S iTag Sequencing and Analysis	MiSeq platform 2 x 301 bp	Illumina	PRJNA511255	PRJNA533622	NCBI Sequence Read Archive	SRP174788	https://identifiers.org/ncbi/insdc.sra:SRP174788
42_S	16S and 18S iTag Sequencing and Analysis	MiSeq platform 2 x 301 bp	Illumina	PRJNA511246	PRJNA533622	NCBI Sequence Read Archive	SRP174746	https://identifiers.org/ncbi/insdc.sra:SRP174746
33_DF	16S and 18S iTag Sequencing and Analysis	MiSeq platform 2 x 301 bp	Illumina	PRJNA511266	PRJNA533622	NCBI Sequence Read Archive	SRP174804	https://identifiers.org/ncbi/insdc.sra:SRP174804
39_DF	16S and 18S iTag Sequencing and Analysis	MiSeq platform 2 x 301 bp	Illumina	PRJNA511222	PRJNA533622	NCBI Sequence Read Archive	SRP174678	https://identifiers.org/ncbi/insdc.sra:SRP174678
33_S	16S and 18S iTag Sequencing and Analysis	MiSeq platform 2 x 301 bp	Illumina	PRJNA511256	PRJNA533622	NCBI Sequence Read Archive	SRP174789	https://identifiers.org/ncbi/insdc.sra:SRP174789
39_S	16S and 18S iTag Sequencing and Analysis	MiSeq platform 2 x 301 bp	Illumina	PRJNA511247	PRJNA533622	NCBI Sequence Read Archive	SRP174745	https://identifiers.org/ncbi/insdc.sra:SRP174745
14_DF	16S and 18S iTag Sequencing and Analysis	MiSeq platform 2 x 301 bp	Illumina	PRJNA511257	PRJNA533622	NCBI Sequence Read Archive	SRP174786	https://identifiers.org/ncbi/insdc.sra:SRP174786
62_DF	16S and 18S iTag Sequencing and Analysis	MiSeq platform 2 x 301 bp	Illumina	PRJNA511248	PRJNA533622	NCBI Sequence Read Archive	SRP174739	https://identifiers.org/ncbi/insdc.sra:SRP174739
14_S	16S and 18S iTag Sequencing and Analysis	MiSeq platform 2 x 301 bp	Illumina	PRJNA511258	PRJNA533622	NCBI Sequence Read Archive	SRP174806	https://identifiers.org/ncbi/insdc.sra:SRP174806
62_S	16S and 18S iTag Sequencing and Analysis	MiSeq platform 2 x 301 bp	Illumina	PRJNA511249	PRJNA533622	NCBI Sequence Read Archive	SRP174741	https://identifiers.org/ncbi/insdc.sra:SRP174741
12_DF	16S and 18S iTag Sequencing and Analysis	MiSeq platform 2 x 301 bp	Illumina	PRJNA511259	PRJNA533622	NCBI Sequence Read Archive	SRP174840	https://identifiers.org/ncbi/insdc.sra:SRP174840
53_DF	16S and 18S iTag Sequencing and Analysis	MiSeq platform 2 x 301 bp	Illumina	PRJNA511250	PRJNA533622	NCBI Sequence Read Archive	SRP174742	https://identifiers.org/ncbi/insdc.sra:SRP174742
12_S	16S and 18S iTag Sequencing and Analysis	MiSeq platform 2 x 301 bp	Illumina	PRJNA511207	PRJNA533622	NCBI Sequence Read Archive	SRP174812	https://identifiers.org/ncbi/insdc.sra:SRP174812
53_S	16S and 18S iTag Sequencing and Analysis	MiSeq platform 2 x 301 bp	Illumina	PRJNA511251	PRJNA533622	NCBI Sequence Read Archive	SRP174757	https://identifiers.org/ncbi/insdc.sra:SRP174757
34_DF	16S and 18S iTag Sequencing and Analysis	MiSeq platform 2 x 301 bp	Illumina	PRJNA511208	PRJNA533622	NCBI Sequence Read Archive	SRP174778	https://identifiers.org/ncbi/insdc.sra:SRP174778
44_DF	16S and 18S iTag Sequencing and Analysis	MiSeq platform 2 x 301 bp	Illumina	PRJNA511252	PRJNA533622	NCBI Sequence Read Archive	SRP174755	https://identifiers.org/ncbi/insdc.sra:SRP174755
34_S	16S and 18S iTag Sequencing and Analysis	MiSeq platform 2 x 301 bp	Illumina	PRJNA511267	PRJNA533622	NCBI Sequence Read Archive	SRP174807	https://identifiers.org/ncbi/insdc.sra:SRP174807
44_S	16S and 18S iTag Sequencing and Analysis	MiSeq platform 2 x 301 bp	Illumina	PRJNA511223	PRJNA533622	NCBI Sequence Read Archive	SRP174683	https://identifiers.org/ncbi/insdc.sra:SRP174683
48_DF	16S and 18S iTag Sequencing and Analysis	MiSeq platform 2 x 301 bp	Illumina	PRJNA511209	PRJNA533622	NCBI Sequence Read Archive	SRP174779	https://identifiers.org/ncbi/insdc.sra:SRP174779
61_DF	16S and 18S iTag Sequencing and Analysis	MiSeq platform 2 x 301 bp	Illumina	PRJNA511156	PRJNA533622	NCBI Sequence Read Archive	SRP174756	https://identifiers.org/ncbi/insdc.sra:SRP174756
48_S	16S and 18S iTag Sequencing and Analysis	MiSeq platform 2 x 301 bp	Illumina	PRJNA511210	PRJNA533622	NCBI Sequence Read Archive	SRP174780	https://identifiers.org/ncbi/insdc.sra:SRP174780
61_S	16S and 18S iTag Sequencing and Analysis	MiSeq platform 2 x 301 bp	Illumina	PRJNA511157	PRJNA533622	NCBI Sequence Read Archive	SRP174754	https://identifiers.org/ncbi/insdc.sra:SRP174754
