# Supplementary material for: Microbial metagenomes and metatranscriptomes during a coastal phytoplankton bloom
Source: Sci Data. 2019 Jul 22;6:129. doi: 10.1038/s41597-019-0132-4 (PMC6646334; doi:10.1038/s41597-019-0132-4)
Supplement: Supplementary file 1 — Download metadata file [file 41597_2019_132_MOESM1_ESM.zip › a_Moran010B_dna.txt]

Sample Name	Protocol REF	Parameter Value[instrument]	Parameter Value[manufacturer]	Assay Name	Raw Data File	Comment[Data Repository]	Comment[Data Record Accession]	Comment[Data Record URI]
10D	Metagenome Sequencing and Analysis	HiSeq-2000 1TB platform 2 x 151 bp	Illumina	PRJNA502409	PRJNA533622	NCBI Sequence Read Archive	SRP174084	https://identifiers.org/ncbi/insdc.sra:SRP174084
11D	Metagenome Sequencing and Analysis	HiSeq-2000 1TB platform 2 x 151 bp	Illumina	PRJNA467725	PRJNA533622	NCBI Sequence Read Archive	SRP155249	https://identifiers.org/ncbi/insdc.sra:SRP155249
125D_r	Metagenome Sequencing and Analysis	HiSeq-2000 1TB platform 2 x 151 bp	Illumina	PRJNA467773	PRJNA533622	NCBI Sequence Read Archive	SRP155430	https://identifiers.org/ncbi/insdc.sra:SRP155430
14D	Metagenome Sequencing and Analysis	HiSeq-2000 1TB platform 2 x 151 bp	Illumina	PRJNA502410	PRJNA533622	NCBI Sequence Read Archive	SRP174083	https://identifiers.org/ncbi/insdc.sra:SRP174083
15D	Metagenome Sequencing and Analysis	HiSeq-2000 1TB platform 2 x 151 bp	Illumina	PRJNA502411	PRJNA533622	NCBI Sequence Read Archive	SRP174080	https://identifiers.org/ncbi/insdc.sra:SRP174080
16D	Metagenome Sequencing and Analysis	HiSeq-2000 1TB platform 2 x 151 bp	Illumina	PRJNA502412	PRJNA533622	NCBI Sequence Read Archive	SRP174089	https://identifiers.org/ncbi/insdc.sra:SRP174089
18D	Metagenome Sequencing and Analysis	HiSeq-2000 1TB platform 2 x 151 bp	Illumina	PRJNA502413	PRJNA533622	NCBI Sequence Read Archive	SRP174085	https://identifiers.org/ncbi/insdc.sra:SRP174085
1D	Metagenome Sequencing and Analysis	HiSeq-2000 1TB platform 2 x 151 bp	Illumina	PRJNA467720	PRJNA533622	NCBI Sequence Read Archive	SRP155234	https://identifiers.org/ncbi/insdc.sra:SRP155234
1D_r	Metagenome Sequencing and Analysis	HiSeq-2000 1TB platform 2 x 151 bp	Illumina	PRJNA502427	PRJNA533622	NCBI Sequence Read Archive	SRP174125	https://identifiers.org/ncbi/insdc.sra:SRP174125
20D	Metagenome Sequencing and Analysis	HiSeq-2000 1TB platform 2 x 151 bp	Illumina	PRJNA467726	PRJNA533622	NCBI Sequence Read Archive	SRP155254	https://identifiers.org/ncbi/insdc.sra:SRP155254
21D	Metagenome Sequencing and Analysis	HiSeq-2000 1TB platform 2 x 151 bp	Illumina	PRJNA468208	PRJNA533622	NCBI Sequence Read Archive	SRP155253	https://identifiers.org/ncbi/insdc.sra:SRP155253
22D	Metagenome Sequencing and Analysis	HiSeq-2000 1TB platform 2 x 151 bp	Illumina	PRJNA502414	PRJNA533622	NCBI Sequence Read Archive	SRP174086	https://identifiers.org/ncbi/insdc.sra:SRP174086
23D	Metagenome Sequencing and Analysis	HiSeq-2000 1TB platform 2 x 151 bp	Illumina	PRJNA467727	PRJNA533622	NCBI Sequence Read Archive	SRP155978	https://identifiers.org/ncbi/insdc.sra:SRP155978
24D	Metagenome Sequencing and Analysis	HiSeq-2000 1TB platform 2 x 151 bp	Illumina	PRJNA502440	PRJNA533622	NCBI Sequence Read Archive	SRP174090	https://identifiers.org/ncbi/insdc.sra:SRP174090
25D	Metagenome Sequencing and Analysis	HiSeq-2000 1TB platform 2 x 151 bp	Illumina	PRJNA502415	PRJNA533622	NCBI Sequence Read Archive	SRP174108	https://identifiers.org/ncbi/insdc.sra:SRP174108
26D	Metagenome Sequencing and Analysis	HiSeq-2000 1TB platform 2 x 151 bp	Illumina	PRJNA467728	PRJNA533622	NCBI Sequence Read Archive	SRP155258	https://identifiers.org/ncbi/insdc.sra:SRP155258
27D	Metagenome Sequencing and Analysis	HiSeq-2000 1TB platform 2 x 151 bp	Illumina	PRJNA468209	PRJNA533622	NCBI Sequence Read Archive	SRP155263	https://identifiers.org/ncbi/insdc.sra:SRP155263
28D	Metagenome Sequencing and Analysis	HiSeq-2000 1TB platform 2 x 151 bp	Illumina	PRJNA467729	PRJNA533622	NCBI Sequence Read Archive	SRP155261	https://identifiers.org/ncbi/insdc.sra:SRP155261
29D	Metagenome Sequencing and Analysis	HiSeq-2000 1TB platform 2 x 151 bp	Illumina	PRJNA467730	PRJNA533622	NCBI Sequence Read Archive	SRP155264	https://identifiers.org/ncbi/insdc.sra:SRP155264
2D	Metagenome Sequencing and Analysis	HiSeq-2000 1TB platform 2 x 151 bp	Illumina	PRJNA467721	PRJNA533622	NCBI Sequence Read Archive	SRP155237	https://identifiers.org/ncbi/insdc.sra:SRP155237
30D	Metagenome Sequencing and Analysis	HiSeq-2000 1TB platform 2 x 151 bp	Illumina	PRJNA502416	PRJNA533622	NCBI Sequence Read Archive	SRP174104	https://identifiers.org/ncbi/insdc.sra:SRP174104
31D	Metagenome Sequencing and Analysis	HiSeq-2000 1TB platform 2 x 151 bp	Illumina	PRJNA467731	PRJNA533622	NCBI Sequence Read Archive	SRP155266	https://identifiers.org/ncbi/insdc.sra:SRP155266
32D	Metagenome Sequencing and Analysis	HiSeq-2000 1TB platform 2 x 151 bp	Illumina	PRJNA468210	PRJNA533622	NCBI Sequence Read Archive	SRP155268	https://identifiers.org/ncbi/insdc.sra:SRP155268
33D	Metagenome Sequencing and Analysis	HiSeq-2000 1TB platform 2 x 151 bp	Illumina	PRJNA502417	PRJNA533622	NCBI Sequence Read Archive	SRP174107	https://identifiers.org/ncbi/insdc.sra:SRP174107
34D	Metagenome Sequencing and Analysis	HiSeq-2000 1TB platform 2 x 151 bp	Illumina	PRJNA467732	PRJNA533622	NCBI Sequence Read Archive	SRP155270	https://identifiers.org/ncbi/insdc.sra:SRP155270
35D	Metagenome Sequencing and Analysis	HiSeq-2000 1TB platform 2 x 151 bp	Illumina	PRJNA502441	PRJNA533622	NCBI Sequence Read Archive	SRP174106	https://identifiers.org/ncbi/insdc.sra:SRP174106
36D	Metagenome Sequencing and Analysis	HiSeq-2000 1TB platform 2 x 151 bp	Illumina	PRJNA467733	PRJNA533622	NCBI Sequence Read Archive	SRP155275	https://identifiers.org/ncbi/insdc.sra:SRP155275
36D_r	Metagenome Sequencing and Analysis	HiSeq-2000 1TB platform 2 x 151 bp	Illumina	PRJNA467770	PRJNA533622	NCBI Sequence Read Archive	SRP155426	https://identifiers.org/ncbi/insdc.sra:SRP155426
37D	Metagenome Sequencing and Analysis	HiSeq-2000 1TB platform 2 x 151 bp	Illumina	PRJNA467734	PRJNA533622	NCBI Sequence Read Archive	SRP155273	https://identifiers.org/ncbi/insdc.sra:SRP155273
38D	Metagenome Sequencing and Analysis	HiSeq-2000 1TB platform 2 x 151 bp	Illumina	PRJNA468211	PRJNA533622	NCBI Sequence Read Archive	SRP155280	https://identifiers.org/ncbi/insdc.sra:SRP155280
39D	Metagenome Sequencing and Analysis	HiSeq-2000 1TB platform 2 x 151 bp	Illumina	PRJNA467735	PRJNA533622	NCBI Sequence Read Archive	SRP155282	https://identifiers.org/ncbi/insdc.sra:SRP155282
3D	Metagenome Sequencing and Analysis	HiSeq-2000 1TB platform 2 x 151 bp	Illumina	PRJNA467722	PRJNA533622	NCBI Sequence Read Archive	SRP155238	https://identifiers.org/ncbi/insdc.sra:SRP155238
40D	Metagenome Sequencing and Analysis	HiSeq-2000 1TB platform 2 x 151 bp	Illumina	PRJNA467736	PRJNA533622	NCBI Sequence Read Archive	SRP155287	https://identifiers.org/ncbi/insdc.sra:SRP155287
41D	Metagenome Sequencing and Analysis	HiSeq-2000 1TB platform 2 x 151 bp	Illumina	PRJNA467737	PRJNA533622	NCBI Sequence Read Archive	SRP155292	https://identifiers.org/ncbi/insdc.sra:SRP155292
42D	Metagenome Sequencing and Analysis	HiSeq-2000 1TB platform 2 x 151 bp	Illumina	PRJNA502418	PRJNA533622	NCBI Sequence Read Archive	SRP174105	https://identifiers.org/ncbi/insdc.sra:SRP174105
43D	Metagenome Sequencing and Analysis	HiSeq-2000 1TB platform 2 x 151 bp	Illumina	PRJNA468212	PRJNA533622	NCBI Sequence Read Archive	SRP155294	https://identifiers.org/ncbi/insdc.sra:SRP155294
44D	Metagenome Sequencing and Analysis	HiSeq-2000 1TB platform 2 x 151 bp	Illumina	PRJNA467738	PRJNA533622	NCBI Sequence Read Archive	SRP155297	https://identifiers.org/ncbi/insdc.sra:SRP155297
45D	Metagenome Sequencing and Analysis	HiSeq-2000 1TB platform 2 x 151 bp	Illumina	PRJNA467739	PRJNA533622	NCBI Sequence Read Archive	SRP155298	https://identifiers.org/ncbi/insdc.sra:SRP155298
46D	Metagenome Sequencing and Analysis	HiSeq-2000 1TB platform 2 x 151 bp	Illumina	PRJNA468213	PRJNA533622	NCBI Sequence Read Archive	SRP155299	https://identifiers.org/ncbi/insdc.sra:SRP155299
47D	Metagenome Sequencing and Analysis	HiSeq-2000 1TB platform 2 x 151 bp	Illumina	PRJNA467740	PRJNA533622	NCBI Sequence Read Archive	SRP155307	https://identifiers.org/ncbi/insdc.sra:SRP155307
48D	Metagenome Sequencing and Analysis	HiSeq-2000 1TB platform 2 x 151 bp	Illumina	PRJNA467741	PRJNA533622	NCBI Sequence Read Archive	SRP155306	https://identifiers.org/ncbi/insdc.sra:SRP155306
48D_r	Metagenome Sequencing and Analysis	HiSeq-2000 1TB platform 2 x 151 bp	Illumina	PRJNA467771	PRJNA533622	NCBI Sequence Read Archive	SRP155431	https://identifiers.org/ncbi/insdc.sra:SRP155431
49D	Metagenome Sequencing and Analysis	HiSeq-2000 1TB platform 2 x 151 bp	Illumina	PRJNA502442	PRJNA533622	NCBI Sequence Read Archive	SRP174109	https://identifiers.org/ncbi/insdc.sra:SRP174109
4D	Metagenome Sequencing and Analysis	HiSeq-2000 1TB platform 2 x 151 bp	Illumina	PRJNA467723	PRJNA533622	NCBI Sequence Read Archive	SRP155240	https://identifiers.org/ncbi/insdc.sra:SRP155240
50D	Metagenome Sequencing and Analysis	HiSeq-2000 1TB platform 2 x 151 bp	Illumina	PRJNA502419	PRJNA533622	NCBI Sequence Read Archive	SRP174111	https://identifiers.org/ncbi/insdc.sra:SRP174111
51D	Metagenome Sequencing and Analysis	HiSeq-2000 1TB platform 2 x 151 bp	Illumina	PRJNA502420	PRJNA533622	NCBI Sequence Read Archive	SRP174112	https://identifiers.org/ncbi/insdc.sra:SRP174112
52D	Metagenome Sequencing and Analysis	HiSeq-2000 1TB platform 2 x 151 bp	Illumina	PRJNA467742	PRJNA533622	NCBI Sequence Read Archive	SRP155308	https://identifiers.org/ncbi/insdc.sra:SRP155308
53D	Metagenome Sequencing and Analysis	HiSeq-2000 1TB platform 2 x 151 bp	Illumina	PRJNA502421	PRJNA533622	NCBI Sequence Read Archive	SRP174114	https://identifiers.org/ncbi/insdc.sra:SRP174114
54D	Metagenome Sequencing and Analysis	HiSeq-2000 1TB platform 2 x 151 bp	Illumina	PRJNA468214	PRJNA533622	NCBI Sequence Read Archive	SRP155314	https://identifiers.org/ncbi/insdc.sra:SRP155314
55D	Metagenome Sequencing and Analysis	HiSeq-2000 1TB platform 2 x 151 bp	Illumina	PRJNA502422	PRJNA533622	NCBI Sequence Read Archive	SRP174115	https://identifiers.org/ncbi/insdc.sra:SRP174115
56D	Metagenome Sequencing and Analysis	HiSeq-2000 1TB platform 2 x 151 bp	Illumina	PRJNA467743	PRJNA533622	NCBI Sequence Read Archive	SRP155320	https://identifiers.org/ncbi/insdc.sra:SRP155320
57D	Metagenome Sequencing and Analysis	HiSeq-2000 1TB platform 2 x 151 bp	Illumina	PRJNA502423	PRJNA533622	NCBI Sequence Read Archive	SRP174120	https://identifiers.org/ncbi/insdc.sra:SRP174120
58D	Metagenome Sequencing and Analysis	HiSeq-2000 1TB platform 2 x 151 bp	Illumina	PRJNA502424	PRJNA533622	NCBI Sequence Read Archive	SRP174121	https://identifiers.org/ncbi/insdc.sra:SRP174121
58D_r	Metagenome Sequencing and Analysis	HiSeq-2000 1TB platform 2 x 151 bp	Illumina	PRJNA467772	PRJNA533622	NCBI Sequence Read Archive	SRP155434	https://identifiers.org/ncbi/insdc.sra:SRP155434
59D	Metagenome Sequencing and Analysis	HiSeq-2000 1TB platform 2 x 151 bp	Illumina	PRJNA467744	PRJNA533622	NCBI Sequence Read Archive	SRP155321	https://identifiers.org/ncbi/insdc.sra:SRP155321
60D	Metagenome Sequencing and Analysis	HiSeq-2000 1TB platform 2 x 151 bp	Illumina	PRJNA502425	PRJNA533622	NCBI Sequence Read Archive	SRP174119	https://identifiers.org/ncbi/insdc.sra:SRP174119
61D	Metagenome Sequencing and Analysis	HiSeq-2000 1TB platform 2 x 151 bp	Illumina	PRJNA502426	PRJNA533622	NCBI Sequence Read Archive	SRP174118	https://identifiers.org/ncbi/insdc.sra:SRP174118
62D	Metagenome Sequencing and Analysis	HiSeq-2000 1TB platform 2 x 151 bp	Illumina	PRJNA467745	PRJNA533622	NCBI Sequence Read Archive	SRP155334	https://identifiers.org/ncbi/insdc.sra:SRP155334
63D	Metagenome Sequencing and Analysis	HiSeq-2000 1TB platform 2 x 151 bp	Illumina	PRJNA467746	PRJNA533622	NCBI Sequence Read Archive	SRP155339	https://identifiers.org/ncbi/insdc.sra:SRP155339
64D	Metagenome Sequencing and Analysis	HiSeq-2000 1TB platform 2 x 151 bp	Illumina	PRJNA467747	PRJNA533622	NCBI Sequence Read Archive	SRP155340	https://identifiers.org/ncbi/insdc.sra:SRP155340
65D	Metagenome Sequencing and Analysis	HiSeq-2000 1TB platform 2 x 151 bp	Illumina	PRJNA467748	PRJNA533622	NCBI Sequence Read Archive	SRP155355	https://identifiers.org/ncbi/insdc.sra:SRP155355
66D	Metagenome Sequencing and Analysis	HiSeq-2000 1TB platform 2 x 151 bp	Illumina	PRJNA467749	PRJNA533622	NCBI Sequence Read Archive	SRP155353	https://identifiers.org/ncbi/insdc.sra:SRP155353
67D	Metagenome Sequencing and Analysis	HiSeq-2000 1TB platform 2 x 151 bp	Illumina	PRJNA467750	PRJNA533622	NCBI Sequence Read Archive	SRP155356	https://identifiers.org/ncbi/insdc.sra:SRP155356
68D	Metagenome Sequencing and Analysis	HiSeq-2000 1TB platform 2 x 151 bp	Illumina	PRJNA467751	PRJNA533622	NCBI Sequence Read Archive	SRP155364	https://identifiers.org/ncbi/insdc.sra:SRP155364
70D	Metagenome Sequencing and Analysis	HiSeq-2000 1TB platform 2 x 151 bp	Illumina	PRJNA467752	PRJNA533622	NCBI Sequence Read Archive	SRP155365	https://identifiers.org/ncbi/insdc.sra:SRP155365
71D	Metagenome Sequencing and Analysis	HiSeq-2000 1TB platform 2 x 151 bp	Illumina	PRJNA467753	PRJNA533622	NCBI Sequence Read Archive	SRP155366	https://identifiers.org/ncbi/insdc.sra:SRP155366
73D	Metagenome Sequencing and Analysis	HiSeq-2000 1TB platform 2 x 151 bp	Illumina	PRJNA467754	PRJNA533622	NCBI Sequence Read Archive	SRP155376	https://identifiers.org/ncbi/insdc.sra:SRP155376
74D	Metagenome Sequencing and Analysis	HiSeq-2000 1TB platform 2 x 151 bp	Illumina	PRJNA467755	PRJNA533622	NCBI Sequence Read Archive	SRP155377	https://identifiers.org/ncbi/insdc.sra:SRP155377
75D	Metagenome Sequencing and Analysis	HiSeq-2000 1TB platform 2 x 151 bp	Illumina	PRJNA467756	PRJNA533622	NCBI Sequence Read Archive	SRP155385	https://identifiers.org/ncbi/insdc.sra:SRP155385
76D	Metagenome Sequencing and Analysis	HiSeq-2000 1TB platform 2 x 151 bp	Illumina	PRJNA467757	PRJNA533622	NCBI Sequence Read Archive	SRP155391	https://identifiers.org/ncbi/insdc.sra:SRP155391
77D	Metagenome Sequencing and Analysis	HiSeq-2000 1TB platform 2 x 151 bp	Illumina	PRJNA467758	PRJNA533622	NCBI Sequence Read Archive	SRP155398	https://identifiers.org/ncbi/insdc.sra:SRP155398
78D	Metagenome Sequencing and Analysis	HiSeq-2000 1TB platform 2 x 151 bp	Illumina	PRJNA467759	PRJNA533622	NCBI Sequence Read Archive	SRP155399	https://identifiers.org/ncbi/insdc.sra:SRP155399
79D	Metagenome Sequencing and Analysis	HiSeq-2000 1TB platform 2 x 151 bp	Illumina	PRJNA467760	PRJNA533622	NCBI Sequence Read Archive	SRP155406	https://identifiers.org/ncbi/insdc.sra:SRP155406
7D	Metagenome Sequencing and Analysis	HiSeq-2000 1TB platform 2 x 151 bp	Illumina	PRJNA502407	PRJNA533622	NCBI Sequence Read Archive	SRP174087	https://identifiers.org/ncbi/insdc.sra:SRP174087
80D	Metagenome Sequencing and Analysis	HiSeq-2000 1TB platform 2 x 151 bp	Illumina	PRJNA467761	PRJNA533622	NCBI Sequence Read Archive	SRP155408	https://identifiers.org/ncbi/insdc.sra:SRP155408
81D	Metagenome Sequencing and Analysis	HiSeq-2000 1TB platform 2 x 151 bp	Illumina	PRJNA467762	PRJNA533622	NCBI Sequence Read Archive	SRP155407	https://identifiers.org/ncbi/insdc.sra:SRP155407
82D	Metagenome Sequencing and Analysis	HiSeq-2000 1TB platform 2 x 151 bp	Illumina	PRJNA467763	PRJNA533622	NCBI Sequence Read Archive	SRP155413	https://identifiers.org/ncbi/insdc.sra:SRP155413
84D	Metagenome Sequencing and Analysis	HiSeq-2000 1TB platform 2 x 151 bp	Illumina	PRJNA467764	PRJNA533622	NCBI Sequence Read Archive	SRP155419	https://identifiers.org/ncbi/insdc.sra:SRP155419
85D	Metagenome Sequencing and Analysis	HiSeq-2000 1TB platform 2 x 151 bp	Illumina	PRJNA467765	PRJNA533622	NCBI Sequence Read Archive	SRP155420	https://identifiers.org/ncbi/insdc.sra:SRP155420
89D	Metagenome Sequencing and Analysis	HiSeq-2000 1TB platform 2 x 151 bp	Illumina	PRJNA467766	PRJNA533622	NCBI Sequence Read Archive	SRP155421	https://identifiers.org/ncbi/insdc.sra:SRP155421
8D	Metagenome Sequencing and Analysis	HiSeq-2000 1TB platform 2 x 151 bp	Illumina	PRJNA467724	PRJNA533622	NCBI Sequence Read Archive	SRP155246	https://identifiers.org/ncbi/insdc.sra:SRP155246
90D	Metagenome Sequencing and Analysis	HiSeq-2000 1TB platform 2 x 151 bp	Illumina	PRJNA467768	PRJNA533622	NCBI Sequence Read Archive	SRP155424	https://identifiers.org/ncbi/insdc.sra:SRP155424
91D	Metagenome Sequencing and Analysis	HiSeq-2000 1TB platform 2 x 151 bp	Illumina	PRJNA467769	PRJNA533622	NCBI Sequence Read Archive	SRP155425	https://identifiers.org/ncbi/insdc.sra:SRP155425
9D	Metagenome Sequencing and Analysis	HiSeq-2000 1TB platform 2 x 151 bp	Illumina	PRJNA502408	PRJNA533622	NCBI Sequence Read Archive	SRP174088	https://identifiers.org/ncbi/insdc.sra:SRP174088
