# Supplementary material for: Microbial metagenomes and metatranscriptomes during a coastal phytoplankton bloom
Source: Sci Data. 2019 Jul 22;6:129. doi: 10.1038/s41597-019-0132-4 (PMC6646334; doi:10.1038/s41597-019-0132-4)
Supplement: Supplementary file 1 — Download metadata file [file 41597_2019_132_MOESM1_ESM.zip › a_Moran010B_rna.txt]

Sample Name	Protocol REF	Parameter Value[instrument]	Parameter Value[manufacturer]	Assay Name	Raw Data File	Comment[Data Repository]	Comment[Data Record Accession]	Comment[Data Record URI]
26R	Metatranscriptome Sequencing and Analysis	HiSeq-2000 1TB platform 2 x 151 bp	Illumina	PRJNA502453	PRJNA533622	NCBI Sequence Read Archive	SRP174124	https://identifiers.org/ncbi/insdc.sra:SRP174124
58R_r	Metatranscriptome Sequencing and Analysis	HiSeq-2000 1TB platform 2 x 151 bp	Illumina	PRJNA502454	PRJNA533622	NCBI Sequence Read Archive	SRP174126	https://identifiers.org/ncbi/insdc.sra:SRP174126
125R_r	Metatranscriptome Sequencing and Analysis	HiSeq-2000 1TB platform 2 x 151 bp	Illumina	PRJNA468332	PRJNA533622	NCBI Sequence Read Archive	SRP163296	https://identifiers.org/ncbi/insdc.sra:SRP163296
13R	Metatranscriptome Sequencing and Analysis	HiSeq-2000 1TB platform 2 x 151 bp	Illumina	PRJNA468303	PRJNA533622	NCBI Sequence Read Archive	SRP163181	https://identifiers.org/ncbi/insdc.sra:SRP163181
12R	Metatranscriptome Sequencing and Analysis	HiSeq-2000 1TB platform 2 x 151 bp	Illumina	PRJNA468304	PRJNA533622	NCBI Sequence Read Archive	SRP163185	https://identifiers.org/ncbi/insdc.sra:SRP163185
8R	Metatranscriptome Sequencing and Analysis	HiSeq-2000 1TB platform 2 x 151 bp	Illumina	PRJNA502455	PRJNA533622	NCBI Sequence Read Archive	SRP173017	https://identifiers.org/ncbi/insdc.sra:SRP173017
85R	Metatranscriptome Sequencing and Analysis	HiSeq-2000 1TB platform 2 x 151 bp	Illumina	PRJNA502456	PRJNA533622	NCBI Sequence Read Archive	SRP173008	https://identifiers.org/ncbi/insdc.sra:SRP173008
76R	Metatranscriptome Sequencing and Analysis	HiSeq-2000 1TB platform 2 x 151 bp	Illumina	PRJNA468305	PRJNA533622	NCBI Sequence Read Archive	SRP163182	https://identifiers.org/ncbi/insdc.sra:SRP163182
40R	Metatranscriptome Sequencing and Analysis	HiSeq-2000 1TB platform 2 x 151 bp	Illumina	PRJNA467774	PRJNA533622	NCBI Sequence Read Archive	SRP155442	https://identifiers.org/ncbi/insdc.sra:SRP155442
53R	Metatranscriptome Sequencing and Analysis	HiSeq-2000 1TB platform 2 x 151 bp	Illumina	PRJNA468299	PRJNA533622	NCBI Sequence Read Archive	SRP155435	https://identifiers.org/ncbi/insdc.sra:SRP155435
73R	Metatranscriptome Sequencing and Analysis	HiSeq-2000 1TB platform 2 x 151 bp	Illumina	PRJNA468306	PRJNA533622	NCBI Sequence Read Archive	SRP163187	https://identifiers.org/ncbi/insdc.sra:SRP163187
23R	Metatranscriptome Sequencing and Analysis	HiSeq-2000 1TB platform 2 x 151 bp	Illumina	PRJNA467775	PRJNA533622	NCBI Sequence Read Archive	SRP155445	https://identifiers.org/ncbi/insdc.sra:SRP155445
49R	Metatranscriptome Sequencing and Analysis	HiSeq-2000 1TB platform 2 x 151 bp	Illumina	PRJNA467776	PRJNA533622	NCBI Sequence Read Archive	SRP155447	https://identifiers.org/ncbi/insdc.sra:SRP155447
17R	Metatranscriptome Sequencing and Analysis	HiSeq-2000 1TB platform 2 x 151 bp	Illumina	PRJNA468307	PRJNA533622	NCBI Sequence Read Archive	SRP163179	https://identifiers.org/ncbi/insdc.sra:SRP163179
14R	Metatranscriptome Sequencing and Analysis	HiSeq-2000 1TB platform 2 x 151 bp	Illumina	PRJNA468308	PRJNA533622	NCBI Sequence Read Archive	SRP163186	https://identifiers.org/ncbi/insdc.sra:SRP163186
44R	Metatranscriptome Sequencing and Analysis	HiSeq-2000 1TB platform 2 x 151 bp	Illumina	PRJNA502457	PRJNA533622	NCBI Sequence Read Archive	SRP174129	https://identifiers.org/ncbi/insdc.sra:SRP174129
29R	Metatranscriptome Sequencing and Analysis	HiSeq-2000 1TB platform 2 x 151 bp	Illumina	PRJNA468309	PRJNA533622	NCBI Sequence Read Archive	SRP163184	https://identifiers.org/ncbi/insdc.sra:SRP163184
18R	Metatranscriptome Sequencing and Analysis	HiSeq-2000 1TB platform 2 x 151 bp	Illumina	PRJNA467777	PRJNA533622	NCBI Sequence Read Archive	SRP155449	https://identifiers.org/ncbi/insdc.sra:SRP155449
24R	Metatranscriptome Sequencing and Analysis	HiSeq-2000 1TB platform 2 x 151 bp	Illumina	PRJNA502458	PRJNA533622	NCBI Sequence Read Archive	SRP174134	https://identifiers.org/ncbi/insdc.sra:SRP174134
79R	Metatranscriptome Sequencing and Analysis	HiSeq-2000 1TB platform 2 x 151 bp	Illumina	PRJNA468143	PRJNA533622	NCBI Sequence Read Archive	SRP155448	https://identifiers.org/ncbi/insdc.sra:SRP155448
22R	Metatranscriptome Sequencing and Analysis	HiSeq-2000 1TB platform 2 x 151 bp	Illumina	PRJNA468300	PRJNA533622	NCBI Sequence Read Archive	SRP155438	https://identifiers.org/ncbi/insdc.sra:SRP155438
21R	Metatranscriptome Sequencing and Analysis	HiSeq-2000 1TB platform 2 x 151 bp	Illumina	PRJNA468310	PRJNA533622	NCBI Sequence Read Archive	SRP163180	https://identifiers.org/ncbi/insdc.sra:SRP163180
60R	Metatranscriptome Sequencing and Analysis	HiSeq-2000 1TB platform 2 x 151 bp	Illumina	PRJNA467778	PRJNA533622	NCBI Sequence Read Archive	SRP155456	https://identifiers.org/ncbi/insdc.sra:SRP155456
15R	Metatranscriptome Sequencing and Analysis	HiSeq-2000 1TB platform 2 x 151 bp	Illumina	PRJNA468144	PRJNA533622	NCBI Sequence Read Archive	SRP155455	https://identifiers.org/ncbi/insdc.sra:SRP155455
75R	Metatranscriptome Sequencing and Analysis	HiSeq-2000 1TB platform 2 x 151 bp	Illumina	PRJNA502459	PRJNA533622	NCBI Sequence Read Archive	SRP174133	https://identifiers.org/ncbi/insdc.sra:SRP174133
3R	Metatranscriptome Sequencing and Analysis	HiSeq-2000 1TB platform 2 x 151 bp	Illumina	PRJNA468311	PRJNA533622	NCBI Sequence Read Archive	SRP163189	https://identifiers.org/ncbi/insdc.sra:SRP163189
20R	Metatranscriptome Sequencing and Analysis	HiSeq-2000 1TB platform 2 x 151 bp	Illumina	PRJNA467779	PRJNA533622	NCBI Sequence Read Archive	SRP155457	https://identifiers.org/ncbi/insdc.sra:SRP155457
91R	Metatranscriptome Sequencing and Analysis	HiSeq-2000 1TB platform 2 x 151 bp	Illumina	PRJNA468312	PRJNA533622	NCBI Sequence Read Archive	SRP163183	https://identifiers.org/ncbi/insdc.sra:SRP163183
56R	Metatranscriptome Sequencing and Analysis	HiSeq-2000 1TB platform 2 x 151 bp	Illumina	PRJNA468152	PRJNA533622	NCBI Sequence Read Archive	SRP155603	https://identifiers.org/ncbi/insdc.sra:SRP155603
46R	Metatranscriptome Sequencing and Analysis	HiSeq-2000 1TB platform 2 x 151 bp	Illumina	PRJNA502460	PRJNA533622	NCBI Sequence Read Archive	SRP173009	https://identifiers.org/ncbi/insdc.sra:SRP173009
2R	Metatranscriptome Sequencing and Analysis	HiSeq-2000 1TB platform 2 x 151 bp	Illumina	PRJNA468313	PRJNA533622	NCBI Sequence Read Archive	SRP155441	https://identifiers.org/ncbi/insdc.sra:SRP155441
38R	Metatranscriptome Sequencing and Analysis	HiSeq-2000 1TB platform 2 x 151 bp	Illumina	PRJNA468301	PRJNA533622	NCBI Sequence Read Archive	SRP155439	https://identifiers.org/ncbi/insdc.sra:SRP155439
45R	Metatranscriptome Sequencing and Analysis	HiSeq-2000 1TB platform 2 x 151 bp	Illumina	PRJNA468314	PRJNA533622	NCBI Sequence Read Archive	SRP163274	https://identifiers.org/ncbi/insdc.sra:SRP163274
36R	Metatranscriptome Sequencing and Analysis	HiSeq-2000 1TB platform 2 x 151 bp	Illumina	PRJNA502461	PRJNA533622	NCBI Sequence Read Archive	SRP174136	https://identifiers.org/ncbi/insdc.sra:SRP174136
39R	Metatranscriptome Sequencing and Analysis	HiSeq-2000 1TB platform 2 x 151 bp	Illumina	PRJNA502462	PRJNA533622	NCBI Sequence Read Archive	SRP173010	https://identifiers.org/ncbi/insdc.sra:SRP173010
68R	Metatranscriptome Sequencing and Analysis	HiSeq-2000 1TB platform 2 x 151 bp	Illumina	PRJNA502463	PRJNA533622	NCBI Sequence Read Archive	SRP174135	https://identifiers.org/ncbi/insdc.sra:SRP174135
30R	Metatranscriptome Sequencing and Analysis	HiSeq-2000 1TB platform 2 x 151 bp	Illumina	PRJNA468315	PRJNA533622	NCBI Sequence Read Archive	SRP163282	https://identifiers.org/ncbi/insdc.sra:SRP163282
48R	Metatranscriptome Sequencing and Analysis	HiSeq-2000 1TB platform 2 x 151 bp	Illumina	PRJNA502464	PRJNA533622	NCBI Sequence Read Archive	SRP174137	https://identifiers.org/ncbi/insdc.sra:SRP174137
42R	Metatranscriptome Sequencing and Analysis	HiSeq-2000 1TB platform 2 x 151 bp	Illumina	PRJNA468316	PRJNA533622	NCBI Sequence Read Archive	SRP163285	https://identifiers.org/ncbi/insdc.sra:SRP163285
25R	Metatranscriptome Sequencing and Analysis	HiSeq-2000 1TB platform 2 x 151 bp	Illumina	PRJNA467780	PRJNA533622	NCBI Sequence Read Archive	SRP155461	https://identifiers.org/ncbi/insdc.sra:SRP155461
78R	Metatranscriptome Sequencing and Analysis	HiSeq-2000 1TB platform 2 x 151 bp	Illumina	PRJNA468317	PRJNA533622	NCBI Sequence Read Archive	SRP163284	https://identifiers.org/ncbi/insdc.sra:SRP163284
63R	Metatranscriptome Sequencing and Analysis	HiSeq-2000 1TB platform 2 x 151 bp	Illumina	PRJNA468318	PRJNA533622	NCBI Sequence Read Archive	SRP163276	https://identifiers.org/ncbi/insdc.sra:SRP163276
43R	Metatranscriptome Sequencing and Analysis	HiSeq-2000 1TB platform 2 x 151 bp	Illumina	PRJNA468302	PRJNA533622	NCBI Sequence Read Archive	SRP161170	https://identifiers.org/ncbi/insdc.sra:SRP161170
66R	Metatranscriptome Sequencing and Analysis	HiSeq-2000 1TB platform 2 x 151 bp	Illumina	PRJNA467781	PRJNA533622	NCBI Sequence Read Archive	SRP155462	https://identifiers.org/ncbi/insdc.sra:SRP155462
54R	Metatranscriptome Sequencing and Analysis	HiSeq-2000 1TB platform 2 x 151 bp	Illumina	PRJNA468319	PRJNA533622	NCBI Sequence Read Archive	SRP163283	https://identifiers.org/ncbi/insdc.sra:SRP163283
41R	Metatranscriptome Sequencing and Analysis	HiSeq-2000 1TB platform 2 x 151 bp	Illumina	PRJNA467782	PRJNA533622	NCBI Sequence Read Archive	SRP155463	https://identifiers.org/ncbi/insdc.sra:SRP155463
28R	Metatranscriptome Sequencing and Analysis	HiSeq-2000 1TB platform 2 x 151 bp	Illumina	PRJNA468320	PRJNA533622	NCBI Sequence Read Archive	SRP163278	https://identifiers.org/ncbi/insdc.sra:SRP163278
32R	Metatranscriptome Sequencing and Analysis	HiSeq-2000 1TB platform 2 x 151 bp	Illumina	PRJNA468321	PRJNA533622	NCBI Sequence Read Archive	SRP163277	https://identifiers.org/ncbi/insdc.sra:SRP163277
81R	Metatranscriptome Sequencing and Analysis	HiSeq-2000 1TB platform 2 x 151 bp	Illumina	PRJNA468145	PRJNA533622	NCBI Sequence Read Archive	SRP155489	https://identifiers.org/ncbi/insdc.sra:SRP155489
70R	Metatranscriptome Sequencing and Analysis	HiSeq-2000 1TB platform 2 x 151 bp	Illumina	PRJNA468322	PRJNA533622	NCBI Sequence Read Archive	SRP163275	https://identifiers.org/ncbi/insdc.sra:SRP163275
67R	Metatranscriptome Sequencing and Analysis	HiSeq-2000 1TB platform 2 x 151 bp	Illumina	PRJNA468323	PRJNA533622	NCBI Sequence Read Archive	SRP163281	https://identifiers.org/ncbi/insdc.sra:SRP163281
33R	Metatranscriptome Sequencing and Analysis	HiSeq-2000 1TB platform 2 x 151 bp	Illumina	PRJNA467783	PRJNA533622	NCBI Sequence Read Archive	SRP155488	https://identifiers.org/ncbi/insdc.sra:SRP155488
27R	Metatranscriptome Sequencing and Analysis	HiSeq-2000 1TB platform 2 x 151 bp	Illumina	PRJNA468331	PRJNA533622	NCBI Sequence Read Archive	SRP163295	https://identifiers.org/ncbi/insdc.sra:SRP163295
34R	Metatranscriptome Sequencing and Analysis	HiSeq-2000 1TB platform 2 x 151 bp	Illumina	PRJNA502465	PRJNA533622	NCBI Sequence Read Archive	SRP173012	https://identifiers.org/ncbi/insdc.sra:SRP173012
4R	Metatranscriptome Sequencing and Analysis	HiSeq-2000 1TB platform 2 x 151 bp	Illumina	PRJNA468146	PRJNA533622	NCBI Sequence Read Archive	SRP155487	https://identifiers.org/ncbi/insdc.sra:SRP155487
57R	Metatranscriptome Sequencing and Analysis	HiSeq-2000 1TB platform 2 x 151 bp	Illumina	PRJNA468147	PRJNA533622	NCBI Sequence Read Archive	SRP155506	https://identifiers.org/ncbi/insdc.sra:SRP155506
1R	Metatranscriptome Sequencing and Analysis	HiSeq-2000 1TB platform 2 x 151 bp	Illumina	PRJNA502466	PRJNA533622	NCBI Sequence Read Archive	SRP174138	https://identifiers.org/ncbi/insdc.sra:SRP174138
47R	Metatranscriptome Sequencing and Analysis	HiSeq-2000 1TB platform 2 x 151 bp	Illumina	PRJNA468148	PRJNA533622	NCBI Sequence Read Archive	SRP155500	https://identifiers.org/ncbi/insdc.sra:SRP155500
9R	Metatranscriptome Sequencing and Analysis	HiSeq-2000 1TB platform 2 x 151 bp	Illumina	PRJNA502467	PRJNA533622	NCBI Sequence Read Archive	SRP173013	https://identifiers.org/ncbi/insdc.sra:SRP173013
77R	Metatranscriptome Sequencing and Analysis	HiSeq-2000 1TB platform 2 x 151 bp	Illumina	PRJNA468324	PRJNA533622	NCBI Sequence Read Archive	SRP163290	https://identifiers.org/ncbi/insdc.sra:SRP163290
55R	Metatranscriptome Sequencing and Analysis	HiSeq-2000 1TB platform 2 x 151 bp	Illumina	PRJNA467784	PRJNA533622	NCBI Sequence Read Archive	SRP155502	https://identifiers.org/ncbi/insdc.sra:SRP155502
10R	Metatranscriptome Sequencing and Analysis	HiSeq-2000 1TB platform 2 x 151 bp	Illumina	PRJNA468325	PRJNA533622	NCBI Sequence Read Archive	SRP163289	https://identifiers.org/ncbi/insdc.sra:SRP163289
11R	Metatranscriptome Sequencing and Analysis	HiSeq-2000 1TB platform 2 x 151 bp	Illumina	PRJNA468326	PRJNA533622	NCBI Sequence Read Archive	SRP163291	https://identifiers.org/ncbi/insdc.sra:SRP163291
58R	Metatranscriptome Sequencing and Analysis	HiSeq-2000 1TB platform 2 x 151 bp	Illumina	PRJNA502468	PRJNA533622	NCBI Sequence Read Archive	SRP173016	https://identifiers.org/ncbi/insdc.sra:SRP173016
52R	Metatranscriptome Sequencing and Analysis	HiSeq-2000 1TB platform 2 x 151 bp	Illumina	PRJNA468327	PRJNA533622	NCBI Sequence Read Archive	SRP163294	https://identifiers.org/ncbi/insdc.sra:SRP163294
51R	Metatranscriptome Sequencing and Analysis	HiSeq-2000 1TB platform 2 x 151 bp	Illumina	PRJNA468149	PRJNA533622	NCBI Sequence Read Archive	SRP155516	https://identifiers.org/ncbi/insdc.sra:SRP155516
50R	Metatranscriptome Sequencing and Analysis	HiSeq-2000 1TB platform 2 x 151 bp	Illumina	PRJNA468328	PRJNA533622	NCBI Sequence Read Archive	SRP163293	https://identifiers.org/ncbi/insdc.sra:SRP163293
90R	Metatranscriptome Sequencing and Analysis	HiSeq-2000 1TB platform 2 x 151 bp	Illumina	PRJNA467785	PRJNA533622	NCBI Sequence Read Archive	SRP155515	https://identifiers.org/ncbi/insdc.sra:SRP155515
80R	Metatranscriptome Sequencing and Analysis	HiSeq-2000 1TB platform 2 x 151 bp	Illumina	PRJNA467786	PRJNA533622	NCBI Sequence Read Archive	SRP155517	https://identifiers.org/ncbi/insdc.sra:SRP155517
89R	Metatranscriptome Sequencing and Analysis	HiSeq-2000 1TB platform 2 x 151 bp	Illumina	PRJNA468150	PRJNA533622	NCBI Sequence Read Archive	SRP155535	https://identifiers.org/ncbi/insdc.sra:SRP155535
35R	Metatranscriptome Sequencing and Analysis	HiSeq-2000 1TB platform 2 x 151 bp	Illumina	PRJNA467787	PRJNA533622	NCBI Sequence Read Archive	SRP155539	https://identifiers.org/ncbi/insdc.sra:SRP155539
71R	Metatranscriptome Sequencing and Analysis	HiSeq-2000 1TB platform 2 x 151 bp	Illumina	PRJNA468329	PRJNA533622	NCBI Sequence Read Archive	SRP163292	https://identifiers.org/ncbi/insdc.sra:SRP163292
31R	Metatranscriptome Sequencing and Analysis	HiSeq-2000 1TB platform 2 x 151 bp	Illumina	PRJNA468151	PRJNA533622	NCBI Sequence Read Archive	SRP155534	https://identifiers.org/ncbi/insdc.sra:SRP155534
84R	Metatranscriptome Sequencing and Analysis	HiSeq-2000 1TB platform 2 x 151 bp	Illumina	PRJNA502451	PRJNA533622	NCBI Sequence Read Archive	SRP175188	https://identifiers.org/ncbi/insdc.sra:SRP175188
61R	Metatranscriptome Sequencing and Analysis	HiSeq-2000 1TB platform 2 x 151 bp	Illumina	PRJNA467788	PRJNA533622	NCBI Sequence Read Archive	SRP155602	https://identifiers.org/ncbi/insdc.sra:SRP155602
36R_r	Metatranscriptome Sequencing and Analysis	HiSeq-2000 1TB platform 2 x 151 bp	Illumina	PRJNA468330	PRJNA533622	NCBI Sequence Read Archive	SRP163297	https://identifiers.org/ncbi/insdc.sra:SRP163297
82R	Metatranscriptome Sequencing and Analysis	HiSeq-2000 1TB platform 2 x 151 bp	Illumina	PRJNA502452	PRJNA533622	NCBI Sequence Read Archive	SRP174123	https://identifiers.org/ncbi/insdc.sra:SRP174123
MB_1025D_MT	Metatranscriptome Sequencing and Analysis	HiSeq-2000 1TB platform 2 x 151 bp	Illumina	PRJNA502611	PRJNA533622	NCBI Sequence Read Archive	SRP174142	https://identifiers.org/ncbi/insdc.sra:SRP174142
WCR_12_MT	Metatranscriptome Sequencing and Analysis	HiSeq-2000 1TB platform 2 x 151 bp	Illumina	PRJNA502612	PRJNA533622	NCBI Sequence Read Archive	SRP174143	https://identifiers.org/ncbi/insdc.sra:SRP174143
WCR_74_MT	Metatranscriptome Sequencing and Analysis	HiSeq-2000 1TB platform 2 x 151 bp	Illumina	PRJNA502608	PRJNA533622	NCBI Sequence Read Archive	SRP174139	https://identifiers.org/ncbi/insdc.sra:SRP174139
WCR_77_MT	Metatranscriptome Sequencing and Analysis	HiSeq-2000 1TB platform 2 x 151 bp	Illumina	PRJNA502609	PRJNA533622	NCBI Sequence Read Archive	SRP174140	https://identifiers.org/ncbi/insdc.sra:SRP174140
