# Supplementary material for: Microbial metagenomes and metatranscriptomes during a coastal phytoplankton bloom
Source: Sci Data. 2019 Jul 22;6:129. doi: 10.1038/s41597-019-0132-4 (PMC6646334; doi:10.1038/s41597-019-0132-4)
Supplement: Supplementary file 1 — Download metadata file [file 41597_2019_132_MOESM1_ESM.zip › s_Moran010B_study.txt]

Source Name	Characteristics[organism]	Term Source REF	Term Accession Number	Characteristics[geographical location]	Term Source REF	Term Accession Number	Characteristics[environment type]	Term Source REF	Term Accession Number	Protocol REF	Sample Name	Factor Value[sequencing protocol]	Factor Value[collection date]
Monterey Bay Microbial Samples	marine metagenome	NCBITaxon	NCBITaxon:408172	Monterey Bay	GAZ	GAZ:00002509	ocean biome	ENVO	ENVO:01000048	Sampling protocol and DNA/RNA extraction	10D	metagenome	2016-11-10
Monterey Bay Microbial Samples	marine metagenome	NCBITaxon	NCBITaxon:408172	Monterey Bay	GAZ	GAZ:00002509	ocean biome	ENVO	ENVO:01000048	Sampling protocol and DNA/RNA extraction	11D	metagenome	2016-10-06
Monterey Bay Microbial Samples	marine metagenome	NCBITaxon	NCBITaxon:408172	Monterey Bay	GAZ	GAZ:00002509	ocean biome	ENVO	ENVO:01000048	Sampling protocol and DNA/RNA extraction	125D_r	metagenome	2016-11-15
Monterey Bay Microbial Samples	marine metagenome	NCBITaxon	NCBITaxon:408172	Monterey Bay	GAZ	GAZ:00002509	ocean biome	ENVO	ENVO:01000048	Sampling protocol and DNA/RNA extraction	14D	metagenome	2016-10-28
Monterey Bay Microbial Samples	marine metagenome	NCBITaxon	NCBITaxon:408172	Monterey Bay	GAZ	GAZ:00002509	ocean biome	ENVO	ENVO:01000048	Sampling protocol and DNA/RNA extraction	15D	metagenome	2016-10-13
Monterey Bay Microbial Samples	marine metagenome	NCBITaxon	NCBITaxon:408172	Monterey Bay	GAZ	GAZ:00002509	ocean biome	ENVO	ENVO:01000048	Sampling protocol and DNA/RNA extraction	16D	metagenome	2016-10-17
Monterey Bay Microbial Samples	marine metagenome	NCBITaxon	NCBITaxon:408172	Monterey Bay	GAZ	GAZ:00002509	ocean biome	ENVO	ENVO:01000048	Sampling protocol and DNA/RNA extraction	18D	metagenome	2016-10-20
Monterey Bay Microbial Samples	marine metagenome	NCBITaxon	NCBITaxon:408172	Monterey Bay	GAZ	GAZ:00002509	ocean biome	ENVO	ENVO:01000048	Sampling protocol and DNA/RNA extraction	1D	metagenome	2016-10-04
Monterey Bay Microbial Samples	marine metagenome	NCBITaxon	NCBITaxon:408172	Monterey Bay	GAZ	GAZ:00002509	ocean biome	ENVO	ENVO:01000048	Sampling protocol and DNA/RNA extraction	1D_r	metagenome	2016-09-26
Monterey Bay Microbial Samples	marine metagenome	NCBITaxon	NCBITaxon:408172	Monterey Bay	GAZ	GAZ:00002509	ocean biome	ENVO	ENVO:01000048	Sampling protocol and DNA/RNA extraction	20D	metagenome	2016-09-27
Monterey Bay Microbial Samples	marine metagenome	NCBITaxon	NCBITaxon:408172	Monterey Bay	GAZ	GAZ:00002509	ocean biome	ENVO	ENVO:01000048	Sampling protocol and DNA/RNA extraction	21D	metagenome	2016-10-24
Monterey Bay Microbial Samples	marine metagenome	NCBITaxon	NCBITaxon:408172	Monterey Bay	GAZ	GAZ:00002509	ocean biome	ENVO	ENVO:01000048	Sampling protocol and DNA/RNA extraction	22D	metagenome	2016-10-12
Monterey Bay Microbial Samples	marine metagenome	NCBITaxon	NCBITaxon:408172	Monterey Bay	GAZ	GAZ:00002509	ocean biome	ENVO	ENVO:01000048	Sampling protocol and DNA/RNA extraction	23D	metagenome	2016-10-06
Monterey Bay Microbial Samples	marine metagenome	NCBITaxon	NCBITaxon:408172	Monterey Bay	GAZ	GAZ:00002509	ocean biome	ENVO	ENVO:01000048	Sampling protocol and DNA/RNA extraction	24D	metagenome	2016-11-02
Monterey Bay Microbial Samples	marine metagenome	NCBITaxon	NCBITaxon:408172	Monterey Bay	GAZ	GAZ:00002509	ocean biome	ENVO	ENVO:01000048	Sampling protocol and DNA/RNA extraction	25D	metagenome	2016-11-06
Monterey Bay Microbial Samples	marine metagenome	NCBITaxon	NCBITaxon:408172	Monterey Bay	GAZ	GAZ:00002509	ocean biome	ENVO	ENVO:01000048	Sampling protocol and DNA/RNA extraction	26D	metagenome	2016-10-01
Monterey Bay Microbial Samples	marine metagenome	NCBITaxon	NCBITaxon:408172	Monterey Bay	GAZ	GAZ:00002509	ocean biome	ENVO	ENVO:01000048	Sampling protocol and DNA/RNA extraction	27D	metagenome	2016-10-12
Monterey Bay Microbial Samples	marine metagenome	NCBITaxon	NCBITaxon:408172	Monterey Bay	GAZ	GAZ:00002509	ocean biome	ENVO	ENVO:01000048	Sampling protocol and DNA/RNA extraction	28D	metagenome	2016-10-04
Monterey Bay Microbial Samples	marine metagenome	NCBITaxon	NCBITaxon:408172	Monterey Bay	GAZ	GAZ:00002509	ocean biome	ENVO	ENVO:01000048	Sampling protocol and DNA/RNA extraction	29D	metagenome	2016-10-10
Monterey Bay Microbial Samples	marine metagenome	NCBITaxon	NCBITaxon:408172	Monterey Bay	GAZ	GAZ:00002509	ocean biome	ENVO	ENVO:01000048	Sampling protocol and DNA/RNA extraction	2D	metagenome	2016-11-16
Monterey Bay Microbial Samples	marine metagenome	NCBITaxon	NCBITaxon:408172	Monterey Bay	GAZ	GAZ:00002509	ocean biome	ENVO	ENVO:01000048	Sampling protocol and DNA/RNA extraction	30D	metagenome	2016-10-05
Monterey Bay Microbial Samples	marine metagenome	NCBITaxon	NCBITaxon:408172	Monterey Bay	GAZ	GAZ:00002509	ocean biome	ENVO	ENVO:01000048	Sampling protocol and DNA/RNA extraction	31D	metagenome	2016-10-26
Monterey Bay Microbial Samples	marine metagenome	NCBITaxon	NCBITaxon:408172	Monterey Bay	GAZ	GAZ:00002509	ocean biome	ENVO	ENVO:01000048	Sampling protocol and DNA/RNA extraction	32D	metagenome	2016-10-19
Monterey Bay Microbial Samples	marine metagenome	NCBITaxon	NCBITaxon:408172	Monterey Bay	GAZ	GAZ:00002509	ocean biome	ENVO	ENVO:01000048	Sampling protocol and DNA/RNA extraction	33D	metagenome	2016-09-28
Monterey Bay Microbial Samples	marine metagenome	NCBITaxon	NCBITaxon:408172	Monterey Bay	GAZ	GAZ:00002509	ocean biome	ENVO	ENVO:01000048	Sampling protocol and DNA/RNA extraction	34D	metagenome	2016-09-30
Monterey Bay Microbial Samples	marine metagenome	NCBITaxon	NCBITaxon:408172	Monterey Bay	GAZ	GAZ:00002509	ocean biome	ENVO	ENVO:01000048	Sampling protocol and DNA/RNA extraction	35D	metagenome	2016-10-20
Monterey Bay Microbial Samples	marine metagenome	NCBITaxon	NCBITaxon:408172	Monterey Bay	GAZ	GAZ:00002509	ocean biome	ENVO	ENVO:01000048	Sampling protocol and DNA/RNA extraction	36D	metagenome	2016-11-14
Monterey Bay Microbial Samples	marine metagenome	NCBITaxon	NCBITaxon:408172	Monterey Bay	GAZ	GAZ:00002509	ocean biome	ENVO	ENVO:01000048	Sampling protocol and DNA/RNA extraction	36D_r	metagenome	2016-10-05
Monterey Bay Microbial Samples	marine metagenome	NCBITaxon	NCBITaxon:408172	Monterey Bay	GAZ	GAZ:00002509	ocean biome	ENVO	ENVO:01000048	Sampling protocol and DNA/RNA extraction	37D	metagenome	2016-10-25
Monterey Bay Microbial Samples	marine metagenome	NCBITaxon	NCBITaxon:408172	Monterey Bay	GAZ	GAZ:00002509	ocean biome	ENVO	ENVO:01000048	Sampling protocol and DNA/RNA extraction	38D	metagenome	2016-10-02
Monterey Bay Microbial Samples	marine metagenome	NCBITaxon	NCBITaxon:408172	Monterey Bay	GAZ	GAZ:00002509	ocean biome	ENVO	ENVO:01000048	Sampling protocol and DNA/RNA extraction	39D	metagenome	2016-09-28
Monterey Bay Microbial Samples	marine metagenome	NCBITaxon	NCBITaxon:408172	Monterey Bay	GAZ	GAZ:00002509	ocean biome	ENVO	ENVO:01000048	Sampling protocol and DNA/RNA extraction	3D	metagenome	2016-11-09
Monterey Bay Microbial Samples	marine metagenome	NCBITaxon	NCBITaxon:408172	Monterey Bay	GAZ	GAZ:00002509	ocean biome	ENVO	ENVO:01000048	Sampling protocol and DNA/RNA extraction	40D	metagenome	2016-11-04
Monterey Bay Microbial Samples	marine metagenome	NCBITaxon	NCBITaxon:408172	Monterey Bay	GAZ	GAZ:00002509	ocean biome	ENVO	ENVO:01000048	Sampling protocol and DNA/RNA extraction	41D	metagenome	2016-11-13
Monterey Bay Microbial Samples	marine metagenome	NCBITaxon	NCBITaxon:408172	Monterey Bay	GAZ	GAZ:00002509	ocean biome	ENVO	ENVO:01000048	Sampling protocol and DNA/RNA extraction	42D	metagenome	2016-09-27
Monterey Bay Microbial Samples	marine metagenome	NCBITaxon	NCBITaxon:408172	Monterey Bay	GAZ	GAZ:00002509	ocean biome	ENVO	ENVO:01000048	Sampling protocol and DNA/RNA extraction	43D	metagenome	2016-11-08
Monterey Bay Microbial Samples	marine metagenome	NCBITaxon	NCBITaxon:408172	Monterey Bay	GAZ	GAZ:00002509	ocean biome	ENVO	ENVO:01000048	Sampling protocol and DNA/RNA extraction	44D	metagenome	2016-09-30
Monterey Bay Microbial Samples	marine metagenome	NCBITaxon	NCBITaxon:408172	Monterey Bay	GAZ	GAZ:00002509	ocean biome	ENVO	ENVO:01000048	Sampling protocol and DNA/RNA extraction	45D	metagenome	2016-11-03
Monterey Bay Microbial Samples	marine metagenome	NCBITaxon	NCBITaxon:408172	Monterey Bay	GAZ	GAZ:00002509	ocean biome	ENVO	ENVO:01000048	Sampling protocol and DNA/RNA extraction	46D	metagenome	2016-10-21
Monterey Bay Microbial Samples	marine metagenome	NCBITaxon	NCBITaxon:408172	Monterey Bay	GAZ	GAZ:00002509	ocean biome	ENVO	ENVO:01000048	Sampling protocol and DNA/RNA extraction	47D	metagenome	2016-10-25
Monterey Bay Microbial Samples	marine metagenome	NCBITaxon	NCBITaxon:408172	Monterey Bay	GAZ	GAZ:00002509	ocean biome	ENVO	ENVO:01000048	Sampling protocol and DNA/RNA extraction	48D	metagenome	2016-10-31
Monterey Bay Microbial Samples	marine metagenome	NCBITaxon	NCBITaxon:408172	Monterey Bay	GAZ	GAZ:00002509	ocean biome	ENVO	ENVO:01000048	Sampling protocol and DNA/RNA extraction	48D_r	metagenome	2016-11-02
Monterey Bay Microbial Samples	marine metagenome	NCBITaxon	NCBITaxon:408172	Monterey Bay	GAZ	GAZ:00002509	ocean biome	ENVO	ENVO:01000048	Sampling protocol and DNA/RNA extraction	49D	metagenome	2016-10-03
Monterey Bay Microbial Samples	marine metagenome	NCBITaxon	NCBITaxon:408172	Monterey Bay	GAZ	GAZ:00002509	ocean biome	ENVO	ENVO:01000048	Sampling protocol and DNA/RNA extraction	4D	metagenome	2016-11-03
Monterey Bay Microbial Samples	marine metagenome	NCBITaxon	NCBITaxon:408172	Monterey Bay	GAZ	GAZ:00002509	ocean biome	ENVO	ENVO:01000048	Sampling protocol and DNA/RNA extraction	50D	metagenome	2016-10-18
Monterey Bay Microbial Samples	marine metagenome	NCBITaxon	NCBITaxon:408172	Monterey Bay	GAZ	GAZ:00002509	ocean biome	ENVO	ENVO:01000048	Sampling protocol and DNA/RNA extraction	51D	metagenome	2016-11-13
Monterey Bay Microbial Samples	marine metagenome	NCBITaxon	NCBITaxon:408172	Monterey Bay	GAZ	GAZ:00002509	ocean biome	ENVO	ENVO:01000048	Sampling protocol and DNA/RNA extraction	52D	metagenome	2016-10-17
Monterey Bay Microbial Samples	marine metagenome	NCBITaxon	NCBITaxon:408172	Monterey Bay	GAZ	GAZ:00002509	ocean biome	ENVO	ENVO:01000048	Sampling protocol and DNA/RNA extraction	53D	metagenome	2016-09-29
Monterey Bay Microbial Samples	marine metagenome	NCBITaxon	NCBITaxon:408172	Monterey Bay	GAZ	GAZ:00002509	ocean biome	ENVO	ENVO:01000048	Sampling protocol and DNA/RNA extraction	54D	metagenome	2016-11-11
Monterey Bay Microbial Samples	marine metagenome	NCBITaxon	NCBITaxon:408172	Monterey Bay	GAZ	GAZ:00002509	ocean biome	ENVO	ENVO:01000048	Sampling protocol and DNA/RNA extraction	55D	metagenome	2016-11-08
Monterey Bay Microbial Samples	marine metagenome	NCBITaxon	NCBITaxon:408172	Monterey Bay	GAZ	GAZ:00002509	ocean biome	ENVO	ENVO:01000048	Sampling protocol and DNA/RNA extraction	56D	metagenome	2016-11-09
Monterey Bay Microbial Samples	marine metagenome	NCBITaxon	NCBITaxon:408172	Monterey Bay	GAZ	GAZ:00002509	ocean biome	ENVO	ENVO:01000048	Sampling protocol and DNA/RNA extraction	57D	metagenome	2016-11-06
Monterey Bay Microbial Samples	marine metagenome	NCBITaxon	NCBITaxon:408172	Monterey Bay	GAZ	GAZ:00002509	ocean biome	ENVO	ENVO:01000048	Sampling protocol and DNA/RNA extraction	58D	metagenome	2016-11-04
Monterey Bay Microbial Samples	marine metagenome	NCBITaxon	NCBITaxon:408172	Monterey Bay	GAZ	GAZ:00002509	ocean biome	ENVO	ENVO:01000048	Sampling protocol and DNA/RNA extraction	58D_r	metagenome	2016-11-04
Monterey Bay Microbial Samples	marine metagenome	NCBITaxon	NCBITaxon:408172	Monterey Bay	GAZ	GAZ:00002509	ocean biome	ENVO	ENVO:01000048	Sampling protocol and DNA/RNA extraction	59D	metagenome	2016-10-21
Monterey Bay Microbial Samples	marine metagenome	NCBITaxon	NCBITaxon:408172	Monterey Bay	GAZ	GAZ:00002509	ocean biome	ENVO	ENVO:01000048	Sampling protocol and DNA/RNA extraction	60D	metagenome	2016-11-12
Monterey Bay Microbial Samples	marine metagenome	NCBITaxon	NCBITaxon:408172	Monterey Bay	GAZ	GAZ:00002509	ocean biome	ENVO	ENVO:01000048	Sampling protocol and DNA/RNA extraction	61D	metagenome	2016-10-31
Monterey Bay Microbial Samples	marine metagenome	NCBITaxon	NCBITaxon:408172	Monterey Bay	GAZ	GAZ:00002509	ocean biome	ENVO	ENVO:01000048	Sampling protocol and DNA/RNA extraction	62D	metagenome	2016-10-28
Monterey Bay Microbial Samples	marine metagenome	NCBITaxon	NCBITaxon:408172	Monterey Bay	GAZ	GAZ:00002509	ocean biome	ENVO	ENVO:01000048	Sampling protocol and DNA/RNA extraction	63D	metagenome	2016-10-24
Monterey Bay Microbial Samples	marine metagenome	NCBITaxon	NCBITaxon:408172	Monterey Bay	GAZ	GAZ:00002509	ocean biome	ENVO	ENVO:01000048	Sampling protocol and DNA/RNA extraction	64D	metagenome	2016-10-05
Monterey Bay Microbial Samples	marine metagenome	NCBITaxon	NCBITaxon:408172	Monterey Bay	GAZ	GAZ:00002509	ocean biome	ENVO	ENVO:01000048	Sampling protocol and DNA/RNA extraction	65D	metagenome	2016-11-02
Monterey Bay Microbial Samples	marine metagenome	NCBITaxon	NCBITaxon:408172	Monterey Bay	GAZ	GAZ:00002509	ocean biome	ENVO	ENVO:01000048	Sampling protocol and DNA/RNA extraction	66D	metagenome	2016-10-03
Monterey Bay Microbial Samples	marine metagenome	NCBITaxon	NCBITaxon:408172	Monterey Bay	GAZ	GAZ:00002509	ocean biome	ENVO	ENVO:01000048	Sampling protocol and DNA/RNA extraction	67D	metagenome	2016-11-15
Monterey Bay Microbial Samples	marine metagenome	NCBITaxon	NCBITaxon:408172	Monterey Bay	GAZ	GAZ:00002509	ocean biome	ENVO	ENVO:01000048	Sampling protocol and DNA/RNA extraction	68D	metagenome	2016-11-07
Monterey Bay Microbial Samples	marine metagenome	NCBITaxon	NCBITaxon:408172	Monterey Bay	GAZ	GAZ:00002509	ocean biome	ENVO	ENVO:01000048	Sampling protocol and DNA/RNA extraction	70D	metagenome	2016-10-07
Monterey Bay Microbial Samples	marine metagenome	NCBITaxon	NCBITaxon:408172	Monterey Bay	GAZ	GAZ:00002509	ocean biome	ENVO	ENVO:01000048	Sampling protocol and DNA/RNA extraction	71D	metagenome	2016-10-18
Monterey Bay Microbial Samples	marine metagenome	NCBITaxon	NCBITaxon:408172	Monterey Bay	GAZ	GAZ:00002509	ocean biome	ENVO	ENVO:01000048	Sampling protocol and DNA/RNA extraction	73D	metagenome	2016-11-16
Monterey Bay Microbial Samples	marine metagenome	NCBITaxon	NCBITaxon:408172	Monterey Bay	GAZ	GAZ:00002509	ocean biome	ENVO	ENVO:01000048	Sampling protocol and DNA/RNA extraction	74D	metagenome	2016-11-11
Monterey Bay Microbial Samples	marine metagenome	NCBITaxon	NCBITaxon:408172	Monterey Bay	GAZ	GAZ:00002509	ocean biome	ENVO	ENVO:01000048	Sampling protocol and DNA/RNA extraction	75D	metagenome	2016-11-14
Monterey Bay Microbial Samples	marine metagenome	NCBITaxon	NCBITaxon:408172	Monterey Bay	GAZ	GAZ:00002509	ocean biome	ENVO	ENVO:01000048	Sampling protocol and DNA/RNA extraction	76D	metagenome	2016-11-10
Monterey Bay Microbial Samples	marine metagenome	NCBITaxon	NCBITaxon:408172	Monterey Bay	GAZ	GAZ:00002509	ocean biome	ENVO	ENVO:01000048	Sampling protocol and DNA/RNA extraction	77D	metagenome	2016-10-07
Monterey Bay Microbial Samples	marine metagenome	NCBITaxon	NCBITaxon:408172	Monterey Bay	GAZ	GAZ:00002509	ocean biome	ENVO	ENVO:01000048	Sampling protocol and DNA/RNA extraction	78D	metagenome	2016-09-26
Monterey Bay Microbial Samples	marine metagenome	NCBITaxon	NCBITaxon:408172	Monterey Bay	GAZ	GAZ:00002509	ocean biome	ENVO	ENVO:01000048	Sampling protocol and DNA/RNA extraction	79D	metagenome	2016-11-07
Monterey Bay Microbial Samples	marine metagenome	NCBITaxon	NCBITaxon:408172	Monterey Bay	GAZ	GAZ:00002509	ocean biome	ENVO	ENVO:01000048	Sampling protocol and DNA/RNA extraction	7D	metagenome	2016-10-26
Monterey Bay Microbial Samples	marine metagenome	NCBITaxon	NCBITaxon:408172	Monterey Bay	GAZ	GAZ:00002509	ocean biome	ENVO	ENVO:01000048	Sampling protocol and DNA/RNA extraction	80D	metagenome	2016-10-11
Monterey Bay Microbial Samples	marine metagenome	NCBITaxon	NCBITaxon:408172	Monterey Bay	GAZ	GAZ:00002509	ocean biome	ENVO	ENVO:01000048	Sampling protocol and DNA/RNA extraction	81D	metagenome	2016-10-11
Monterey Bay Microbial Samples	marine metagenome	NCBITaxon	NCBITaxon:408172	Monterey Bay	GAZ	GAZ:00002509	ocean biome	ENVO	ENVO:01000048	Sampling protocol and DNA/RNA extraction	82D	metagenome	2016-10-10
Monterey Bay Microbial Samples	marine metagenome	NCBITaxon	NCBITaxon:408172	Monterey Bay	GAZ	GAZ:00002509	ocean biome	ENVO	ENVO:01000048	Sampling protocol and DNA/RNA extraction	84D	metagenome	2016-10-11
Monterey Bay Microbial Samples	marine metagenome	NCBITaxon	NCBITaxon:408172	Monterey Bay	GAZ	GAZ:00002509	ocean biome	ENVO	ENVO:01000048	Sampling protocol and DNA/RNA extraction	85D	metagenome	2016-10-13
Monterey Bay Microbial Samples	marine metagenome	NCBITaxon	NCBITaxon:408172	Monterey Bay	GAZ	GAZ:00002509	ocean biome	ENVO	ENVO:01000048	Sampling protocol and DNA/RNA extraction	89D	metagenome	2016-11-05
Monterey Bay Microbial Samples	marine metagenome	NCBITaxon	NCBITaxon:408172	Monterey Bay	GAZ	GAZ:00002509	ocean biome	ENVO	ENVO:01000048	Sampling protocol and DNA/RNA extraction	8D	metagenome	2016-11-05
Monterey Bay Microbial Samples	marine metagenome	NCBITaxon	NCBITaxon:408172	Monterey Bay	GAZ	GAZ:00002509	ocean biome	ENVO	ENVO:01000048	Sampling protocol and DNA/RNA extraction	90D	metagenome	2016-11-08
Monterey Bay Microbial Samples	marine metagenome	NCBITaxon	NCBITaxon:408172	Monterey Bay	GAZ	GAZ:00002509	ocean biome	ENVO	ENVO:01000048	Sampling protocol and DNA/RNA extraction	91D	metagenome	2016-11-11
Monterey Bay Microbial Samples	marine metagenome	NCBITaxon	NCBITaxon:408172	Monterey Bay	GAZ	GAZ:00002509	ocean biome	ENVO	ENVO:01000048	Sampling protocol and DNA/RNA extraction	9D	metagenome	2016-11-15
Monterey Bay Microbial Samples	marine metagenome	NCBITaxon	NCBITaxon:408172	Monterey Bay	GAZ	GAZ:00002509	ocean biome	ENVO	ENVO:01000048	Sampling protocol and DNA/RNA extraction	26R	metatranscriptome	2016-10-01
Monterey Bay Microbial Samples	marine metagenome	NCBITaxon	NCBITaxon:408172	Monterey Bay	GAZ	GAZ:00002509	ocean biome	ENVO	ENVO:01000048	Sampling protocol and DNA/RNA extraction	58R_r	metatranscriptome	2016-11-04
Monterey Bay Microbial Samples	marine metagenome	NCBITaxon	NCBITaxon:408172	Monterey Bay	GAZ	GAZ:00002509	ocean biome	ENVO	ENVO:01000048	Sampling protocol and DNA/RNA extraction	125R_r	metatranscriptome	2016-11-15
Monterey Bay Microbial Samples	marine metagenome	NCBITaxon	NCBITaxon:408172	Monterey Bay	GAZ	GAZ:00002509	ocean biome	ENVO	ENVO:01000048	Sampling protocol and DNA/RNA extraction	13R	metatranscriptome	2016-10-01
Monterey Bay Microbial Samples	marine metagenome	NCBITaxon	NCBITaxon:408172	Monterey Bay	GAZ	GAZ:00002509	ocean biome	ENVO	ENVO:01000048	Sampling protocol and DNA/RNA extraction	12R	metatranscriptome	2016-09-29
Monterey Bay Microbial Samples	marine metagenome	NCBITaxon	NCBITaxon:408172	Monterey Bay	GAZ	GAZ:00002509	ocean biome	ENVO	ENVO:01000048	Sampling protocol and DNA/RNA extraction	8R	metatranscriptome	2016-11-05
Monterey Bay Microbial Samples	marine metagenome	NCBITaxon	NCBITaxon:408172	Monterey Bay	GAZ	GAZ:00002509	ocean biome	ENVO	ENVO:01000048	Sampling protocol and DNA/RNA extraction	85R	metatranscriptome	2016-10-13
Monterey Bay Microbial Samples	marine metagenome	NCBITaxon	NCBITaxon:408172	Monterey Bay	GAZ	GAZ:00002509	ocean biome	ENVO	ENVO:01000048	Sampling protocol and DNA/RNA extraction	76R	metatranscriptome	2016-11-10
Monterey Bay Microbial Samples	marine metagenome	NCBITaxon	NCBITaxon:408172	Monterey Bay	GAZ	GAZ:00002509	ocean biome	ENVO	ENVO:01000048	Sampling protocol and DNA/RNA extraction	40R	metatranscriptome	2016-11-04
Monterey Bay Microbial Samples	marine metagenome	NCBITaxon	NCBITaxon:408172	Monterey Bay	GAZ	GAZ:00002509	ocean biome	ENVO	ENVO:01000048	Sampling protocol and DNA/RNA extraction	53R	metatranscriptome	2016-09-29
Monterey Bay Microbial Samples	marine metagenome	NCBITaxon	NCBITaxon:408172	Monterey Bay	GAZ	GAZ:00002509	ocean biome	ENVO	ENVO:01000048	Sampling protocol and DNA/RNA extraction	73R	metatranscriptome	2016-11-16
Monterey Bay Microbial Samples	marine metagenome	NCBITaxon	NCBITaxon:408172	Monterey Bay	GAZ	GAZ:00002509	ocean biome	ENVO	ENVO:01000048	Sampling protocol and DNA/RNA extraction	23R	metatranscriptome	2016-10-06
Monterey Bay Microbial Samples	marine metagenome	NCBITaxon	NCBITaxon:408172	Monterey Bay	GAZ	GAZ:00002509	ocean biome	ENVO	ENVO:01000048	Sampling protocol and DNA/RNA extraction	49R	metatranscriptome	2016-10-03
Monterey Bay Microbial Samples	marine metagenome	NCBITaxon	NCBITaxon:408172	Monterey Bay	GAZ	GAZ:00002509	ocean biome	ENVO	ENVO:01000048	Sampling protocol and DNA/RNA extraction	17R	metatranscriptome	2016-11-12
Monterey Bay Microbial Samples	marine metagenome	NCBITaxon	NCBITaxon:408172	Monterey Bay	GAZ	GAZ:00002509	ocean biome	ENVO	ENVO:01000048	Sampling protocol and DNA/RNA extraction	14R	metatranscriptome	2016-10-28
Monterey Bay Microbial Samples	marine metagenome	NCBITaxon	NCBITaxon:408172	Monterey Bay	GAZ	GAZ:00002509	ocean biome	ENVO	ENVO:01000048	Sampling protocol and DNA/RNA extraction	44R	metatranscriptome	2016-09-30
Monterey Bay Microbial Samples	marine metagenome	NCBITaxon	NCBITaxon:408172	Monterey Bay	GAZ	GAZ:00002509	ocean biome	ENVO	ENVO:01000048	Sampling protocol and DNA/RNA extraction	29R	metatranscriptome	2016-10-10
Monterey Bay Microbial Samples	marine metagenome	NCBITaxon	NCBITaxon:408172	Monterey Bay	GAZ	GAZ:00002509	ocean biome	ENVO	ENVO:01000048	Sampling protocol and DNA/RNA extraction	18R	metatranscriptome	2016-10-20
Monterey Bay Microbial Samples	marine metagenome	NCBITaxon	NCBITaxon:408172	Monterey Bay	GAZ	GAZ:00002509	ocean biome	ENVO	ENVO:01000048	Sampling protocol and DNA/RNA extraction	24R	metatranscriptome	2016-11-02
Monterey Bay Microbial Samples	marine metagenome	NCBITaxon	NCBITaxon:408172	Monterey Bay	GAZ	GAZ:00002509	ocean biome	ENVO	ENVO:01000048	Sampling protocol and DNA/RNA extraction	79R	metatranscriptome	2016-11-07
Monterey Bay Microbial Samples	marine metagenome	NCBITaxon	NCBITaxon:408172	Monterey Bay	GAZ	GAZ:00002509	ocean biome	ENVO	ENVO:01000048	Sampling protocol and DNA/RNA extraction	22R	metatranscriptome	2016-10-12
Monterey Bay Microbial Samples	marine metagenome	NCBITaxon	NCBITaxon:408172	Monterey Bay	GAZ	GAZ:00002509	ocean biome	ENVO	ENVO:01000048	Sampling protocol and DNA/RNA extraction	21R	metatranscriptome	2016-10-24
Monterey Bay Microbial Samples	marine metagenome	NCBITaxon	NCBITaxon:408172	Monterey Bay	GAZ	GAZ:00002509	ocean biome	ENVO	ENVO:01000048	Sampling protocol and DNA/RNA extraction	60R	metatranscriptome	2016-11-12
Monterey Bay Microbial Samples	marine metagenome	NCBITaxon	NCBITaxon:408172	Monterey Bay	GAZ	GAZ:00002509	ocean biome	ENVO	ENVO:01000048	Sampling protocol and DNA/RNA extraction	15R	metatranscriptome	2016-10-13
Monterey Bay Microbial Samples	marine metagenome	NCBITaxon	NCBITaxon:408172	Monterey Bay	GAZ	GAZ:00002509	ocean biome	ENVO	ENVO:01000048	Sampling protocol and DNA/RNA extraction	75R	metatranscriptome	2016-11-14
Monterey Bay Microbial Samples	marine metagenome	NCBITaxon	NCBITaxon:408172	Monterey Bay	GAZ	GAZ:00002509	ocean biome	ENVO	ENVO:01000048	Sampling protocol and DNA/RNA extraction	3R	metatranscriptome	2016-11-09
Monterey Bay Microbial Samples	marine metagenome	NCBITaxon	NCBITaxon:408172	Monterey Bay	GAZ	GAZ:00002509	ocean biome	ENVO	ENVO:01000048	Sampling protocol and DNA/RNA extraction	20R	metatranscriptome	2016-09-27
Monterey Bay Microbial Samples	marine metagenome	NCBITaxon	NCBITaxon:408172	Monterey Bay	GAZ	GAZ:00002509	ocean biome	ENVO	ENVO:01000048	Sampling protocol and DNA/RNA extraction	91R	metatranscriptome	2016-11-11
Monterey Bay Microbial Samples	marine metagenome	NCBITaxon	NCBITaxon:408172	Monterey Bay	GAZ	GAZ:00002509	ocean biome	ENVO	ENVO:01000048	Sampling protocol and DNA/RNA extraction	56R	metatranscriptome	2016-11-09
Monterey Bay Microbial Samples	marine metagenome	NCBITaxon	NCBITaxon:408172	Monterey Bay	GAZ	GAZ:00002509	ocean biome	ENVO	ENVO:01000048	Sampling protocol and DNA/RNA extraction	46R	metatranscriptome	2016-10-21
Monterey Bay Microbial Samples	marine metagenome	NCBITaxon	NCBITaxon:408172	Monterey Bay	GAZ	GAZ:00002509	ocean biome	ENVO	ENVO:01000048	Sampling protocol and DNA/RNA extraction	2R	metatranscriptome	2016-11-16
Monterey Bay Microbial Samples	marine metagenome	NCBITaxon	NCBITaxon:408172	Monterey Bay	GAZ	GAZ:00002509	ocean biome	ENVO	ENVO:01000048	Sampling protocol and DNA/RNA extraction	38R	metatranscriptome	2016-10-02
Monterey Bay Microbial Samples	marine metagenome	NCBITaxon	NCBITaxon:408172	Monterey Bay	GAZ	GAZ:00002509	ocean biome	ENVO	ENVO:01000048	Sampling protocol and DNA/RNA extraction	45R	metatranscriptome	2016-11-03
Monterey Bay Microbial Samples	marine metagenome	NCBITaxon	NCBITaxon:408172	Monterey Bay	GAZ	GAZ:00002509	ocean biome	ENVO	ENVO:01000048	Sampling protocol and DNA/RNA extraction	36R	metatranscriptome	2016-11-14
Monterey Bay Microbial Samples	marine metagenome	NCBITaxon	NCBITaxon:408172	Monterey Bay	GAZ	GAZ:00002509	ocean biome	ENVO	ENVO:01000048	Sampling protocol and DNA/RNA extraction	39R	metatranscriptome	2016-09-28
Monterey Bay Microbial Samples	marine metagenome	NCBITaxon	NCBITaxon:408172	Monterey Bay	GAZ	GAZ:00002509	ocean biome	ENVO	ENVO:01000048	Sampling protocol and DNA/RNA extraction	68R	metatranscriptome	2016-11-07
Monterey Bay Microbial Samples	marine metagenome	NCBITaxon	NCBITaxon:408172	Monterey Bay	GAZ	GAZ:00002509	ocean biome	ENVO	ENVO:01000048	Sampling protocol and DNA/RNA extraction	30R	metatranscriptome	2016-10-05
Monterey Bay Microbial Samples	marine metagenome	NCBITaxon	NCBITaxon:408172	Monterey Bay	GAZ	GAZ:00002509	ocean biome	ENVO	ENVO:01000048	Sampling protocol and DNA/RNA extraction	48R	metatranscriptome	2016-10-31
Monterey Bay Microbial Samples	marine metagenome	NCBITaxon	NCBITaxon:408172	Monterey Bay	GAZ	GAZ:00002509	ocean biome	ENVO	ENVO:01000048	Sampling protocol and DNA/RNA extraction	42R	metatranscriptome	2016-09-27
Monterey Bay Microbial Samples	marine metagenome	NCBITaxon	NCBITaxon:408172	Monterey Bay	GAZ	GAZ:00002509	ocean biome	ENVO	ENVO:01000048	Sampling protocol and DNA/RNA extraction	25R	metatranscriptome	2016-11-06
Monterey Bay Microbial Samples	marine metagenome	NCBITaxon	NCBITaxon:408172	Monterey Bay	GAZ	GAZ:00002509	ocean biome	ENVO	ENVO:01000048	Sampling protocol and DNA/RNA extraction	78R	metatranscriptome	2016-09-26
Monterey Bay Microbial Samples	marine metagenome	NCBITaxon	NCBITaxon:408172	Monterey Bay	GAZ	GAZ:00002509	ocean biome	ENVO	ENVO:01000048	Sampling protocol and DNA/RNA extraction	63R	metatranscriptome	2016-10-24
Monterey Bay Microbial Samples	marine metagenome	NCBITaxon	NCBITaxon:408172	Monterey Bay	GAZ	GAZ:00002509	ocean biome	ENVO	ENVO:01000048	Sampling protocol and DNA/RNA extraction	43R	metatranscriptome	2016-11-08
Monterey Bay Microbial Samples	marine metagenome	NCBITaxon	NCBITaxon:408172	Monterey Bay	GAZ	GAZ:00002509	ocean biome	ENVO	ENVO:01000048	Sampling protocol and DNA/RNA extraction	66R	metatranscriptome	2016-10-03
Monterey Bay Microbial Samples	marine metagenome	NCBITaxon	NCBITaxon:408172	Monterey Bay	GAZ	GAZ:00002509	ocean biome	ENVO	ENVO:01000048	Sampling protocol and DNA/RNA extraction	54R	metatranscriptome	2016-11-11
Monterey Bay Microbial Samples	marine metagenome	NCBITaxon	NCBITaxon:408172	Monterey Bay	GAZ	GAZ:00002509	ocean biome	ENVO	ENVO:01000048	Sampling protocol and DNA/RNA extraction	41R	metatranscriptome	2016-11-13
Monterey Bay Microbial Samples	marine metagenome	NCBITaxon	NCBITaxon:408172	Monterey Bay	GAZ	GAZ:00002509	ocean biome	ENVO	ENVO:01000048	Sampling protocol and DNA/RNA extraction	28R	metatranscriptome	2016-10-04
Monterey Bay Microbial Samples	marine metagenome	NCBITaxon	NCBITaxon:408172	Monterey Bay	GAZ	GAZ:00002509	ocean biome	ENVO	ENVO:01000048	Sampling protocol and DNA/RNA extraction	32R	metatranscriptome	2016-10-19
Monterey Bay Microbial Samples	marine metagenome	NCBITaxon	NCBITaxon:408172	Monterey Bay	GAZ	GAZ:00002509	ocean biome	ENVO	ENVO:01000048	Sampling protocol and DNA/RNA extraction	81R	metatranscriptome	2016-10-11
Monterey Bay Microbial Samples	marine metagenome	NCBITaxon	NCBITaxon:408172	Monterey Bay	GAZ	GAZ:00002509	ocean biome	ENVO	ENVO:01000048	Sampling protocol and DNA/RNA extraction	70R	metatranscriptome	2016-10-07
Monterey Bay Microbial Samples	marine metagenome	NCBITaxon	NCBITaxon:408172	Monterey Bay	GAZ	GAZ:00002509	ocean biome	ENVO	ENVO:01000048	Sampling protocol and DNA/RNA extraction	67R	metatranscriptome	2016-11-15
Monterey Bay Microbial Samples	marine metagenome	NCBITaxon	NCBITaxon:408172	Monterey Bay	GAZ	GAZ:00002509	ocean biome	ENVO	ENVO:01000048	Sampling protocol and DNA/RNA extraction	33R	metatranscriptome	2016-09-28
Monterey Bay Microbial Samples	marine metagenome	NCBITaxon	NCBITaxon:408172	Monterey Bay	GAZ	GAZ:00002509	ocean biome	ENVO	ENVO:01000048	Sampling protocol and DNA/RNA extraction	27R	metatranscriptome	2016-10-12
Monterey Bay Microbial Samples	marine metagenome	NCBITaxon	NCBITaxon:408172	Monterey Bay	GAZ	GAZ:00002509	ocean biome	ENVO	ENVO:01000048	Sampling protocol and DNA/RNA extraction	34R	metatranscriptome	2016-09-30
Monterey Bay Microbial Samples	marine metagenome	NCBITaxon	NCBITaxon:408172	Monterey Bay	GAZ	GAZ:00002509	ocean biome	ENVO	ENVO:01000048	Sampling protocol and DNA/RNA extraction	4R	metatranscriptome	2016-11-03
Monterey Bay Microbial Samples	marine metagenome	NCBITaxon	NCBITaxon:408172	Monterey Bay	GAZ	GAZ:00002509	ocean biome	ENVO	ENVO:01000048	Sampling protocol and DNA/RNA extraction	57R	metatranscriptome	2016-11-06
Monterey Bay Microbial Samples	marine metagenome	NCBITaxon	NCBITaxon:408172	Monterey Bay	GAZ	GAZ:00002509	ocean biome	ENVO	ENVO:01000048	Sampling protocol and DNA/RNA extraction	1R	metatranscriptome	2016-10-04
Monterey Bay Microbial Samples	marine metagenome	NCBITaxon	NCBITaxon:408172	Monterey Bay	GAZ	GAZ:00002509	ocean biome	ENVO	ENVO:01000048	Sampling protocol and DNA/RNA extraction	47R	metatranscriptome	2016-10-25
Monterey Bay Microbial Samples	marine metagenome	NCBITaxon	NCBITaxon:408172	Monterey Bay	GAZ	GAZ:00002509	ocean biome	ENVO	ENVO:01000048	Sampling protocol and DNA/RNA extraction	9R	metatranscriptome	2016-11-15
Monterey Bay Microbial Samples	marine metagenome	NCBITaxon	NCBITaxon:408172	Monterey Bay	GAZ	GAZ:00002509	ocean biome	ENVO	ENVO:01000048	Sampling protocol and DNA/RNA extraction	77R	metatranscriptome	2016-10-07
Monterey Bay Microbial Samples	marine metagenome	NCBITaxon	NCBITaxon:408172	Monterey Bay	GAZ	GAZ:00002509	ocean biome	ENVO	ENVO:01000048	Sampling protocol and DNA/RNA extraction	55R	metatranscriptome	2016-11-08
Monterey Bay Microbial Samples	marine metagenome	NCBITaxon	NCBITaxon:408172	Monterey Bay	GAZ	GAZ:00002509	ocean biome	ENVO	ENVO:01000048	Sampling protocol and DNA/RNA extraction	10R	metatranscriptome	2016-11-10
Monterey Bay Microbial Samples	marine metagenome	NCBITaxon	NCBITaxon:408172	Monterey Bay	GAZ	GAZ:00002509	ocean biome	ENVO	ENVO:01000048	Sampling protocol and DNA/RNA extraction	11R	metatranscriptome	2016-10-06
Monterey Bay Microbial Samples	marine metagenome	NCBITaxon	NCBITaxon:408172	Monterey Bay	GAZ	GAZ:00002509	ocean biome	ENVO	ENVO:01000048	Sampling protocol and DNA/RNA extraction	58R	metatranscriptome	2016-11-04
Monterey Bay Microbial Samples	marine metagenome	NCBITaxon	NCBITaxon:408172	Monterey Bay	GAZ	GAZ:00002509	ocean biome	ENVO	ENVO:01000048	Sampling protocol and DNA/RNA extraction	52R	metatranscriptome	2016-10-17
Monterey Bay Microbial Samples	marine metagenome	NCBITaxon	NCBITaxon:408172	Monterey Bay	GAZ	GAZ:00002509	ocean biome	ENVO	ENVO:01000048	Sampling protocol and DNA/RNA extraction	51R	metatranscriptome	2016-11-13
Monterey Bay Microbial Samples	marine metagenome	NCBITaxon	NCBITaxon:408172	Monterey Bay	GAZ	GAZ:00002509	ocean biome	ENVO	ENVO:01000048	Sampling protocol and DNA/RNA extraction	50R	metatranscriptome	2016-10-18
Monterey Bay Microbial Samples	marine metagenome	NCBITaxon	NCBITaxon:408172	Monterey Bay	GAZ	GAZ:00002509	ocean biome	ENVO	ENVO:01000048	Sampling protocol and DNA/RNA extraction	90R	metatranscriptome	2016-11-08
Monterey Bay Microbial Samples	marine metagenome	NCBITaxon	NCBITaxon:408172	Monterey Bay	GAZ	GAZ:00002509	ocean biome	ENVO	ENVO:01000048	Sampling protocol and DNA/RNA extraction	80R	metatranscriptome	2016-10-11
Monterey Bay Microbial Samples	marine metagenome	NCBITaxon	NCBITaxon:408172	Monterey Bay	GAZ	GAZ:00002509	ocean biome	ENVO	ENVO:01000048	Sampling protocol and DNA/RNA extraction	89R	metatranscriptome	2016-11-05
Monterey Bay Microbial Samples	marine metagenome	NCBITaxon	NCBITaxon:408172	Monterey Bay	GAZ	GAZ:00002509	ocean biome	ENVO	ENVO:01000048	Sampling protocol and DNA/RNA extraction	35R	metatranscriptome	2016-10-20
Monterey Bay Microbial Samples	marine metagenome	NCBITaxon	NCBITaxon:408172	Monterey Bay	GAZ	GAZ:00002509	ocean biome	ENVO	ENVO:01000048	Sampling protocol and DNA/RNA extraction	71R	metatranscriptome	2016-10-18
Monterey Bay Microbial Samples	marine metagenome	NCBITaxon	NCBITaxon:408172	Monterey Bay	GAZ	GAZ:00002509	ocean biome	ENVO	ENVO:01000048	Sampling protocol and DNA/RNA extraction	31R	metatranscriptome	2016-10-26
Monterey Bay Microbial Samples	marine metagenome	NCBITaxon	NCBITaxon:408172	Monterey Bay	GAZ	GAZ:00002509	ocean biome	ENVO	ENVO:01000048	Sampling protocol and DNA/RNA extraction	84R	metatranscriptome	2016-10-11
Monterey Bay Microbial Samples	marine metagenome	NCBITaxon	NCBITaxon:408172	Monterey Bay	GAZ	GAZ:00002509	ocean biome	ENVO	ENVO:01000048	Sampling protocol and DNA/RNA extraction	61R	metatranscriptome	2016-10-31
Monterey Bay Microbial Samples	marine metagenome	NCBITaxon	NCBITaxon:408172	Monterey Bay	GAZ	GAZ:00002509	ocean biome	ENVO	ENVO:01000048	Sampling protocol and DNA/RNA extraction	36R_r	metatranscriptome	2016-10-05
Monterey Bay Microbial Samples	marine metagenome	NCBITaxon	NCBITaxon:408172	Monterey Bay	GAZ	GAZ:00002509	ocean biome	ENVO	ENVO:01000048	Sampling protocol and DNA/RNA extraction	82R	metatranscriptome	2016-10-10
Monterey Bay Microbial Samples	marine metagenome	NCBITaxon	NCBITaxon:408172	Monterey Bay	GAZ	GAZ:00002509	ocean biome	ENVO	ENVO:01000048	Sampling protocol and DNA/RNA extraction	MB_1025D_MT	metatranscriptome	2016-10-25
Monterey Bay Microbial Samples	marine metagenome	NCBITaxon	NCBITaxon:408172	Monterey Bay	GAZ	GAZ:00002509	ocean biome	ENVO	ENVO:01000048	Sampling protocol and DNA/RNA extraction	WCR_12_MT	metatranscriptome	2016-09-26
Monterey Bay Microbial Samples	marine metagenome	NCBITaxon	NCBITaxon:408172	Monterey Bay	GAZ	GAZ:00002509	ocean biome	ENVO	ENVO:01000048	Sampling protocol and DNA/RNA extraction	WCR_74_MT	metatranscriptome	2016-11-06
Monterey Bay Microbial Samples	marine metagenome	NCBITaxon	NCBITaxon:408172	Monterey Bay	GAZ	GAZ:00002509	ocean biome	ENVO	ENVO:01000048	Sampling protocol and DNA/RNA extraction	WCR_77_MT	metatranscriptome	2016-11-07
Monterey Bay Microbial Samples	marine metagenome	NCBITaxon	NCBITaxon:408172	Monterey Bay	GAZ	GAZ:00002509	ocean biome	ENVO	ENVO:01000048	Sampling protocol and DNA/RNA extraction	MB_1026D_MT	metatranscriptome	2016-10-26
Monterey Bay Microbial Samples	marine metagenome	NCBITaxon	NCBITaxon:408172	Monterey Bay	GAZ	GAZ:00002509	ocean biome	ENVO	ENVO:01000048	Sampling protocol and DNA/RNA extraction	1_DF	small subunit rRNA amplicon	2016-10-04
Monterey Bay Microbial Samples	marine metagenome	NCBITaxon	NCBITaxon:408172	Monterey Bay	GAZ	GAZ:00002509	ocean biome	ENVO	ENVO:01000048	Sampling protocol and DNA/RNA extraction	3_DF	small subunit rRNA amplicon	2016-11-09
Monterey Bay Microbial Samples	marine metagenome	NCBITaxon	NCBITaxon:408172	Monterey Bay	GAZ	GAZ:00002509	ocean biome	ENVO	ENVO:01000048	Sampling protocol and DNA/RNA extraction	13_DF	small subunit rRNA amplicon	2016-10-01
Monterey Bay Microbial Samples	marine metagenome	NCBITaxon	NCBITaxon:408172	Monterey Bay	GAZ	GAZ:00002509	ocean biome	ENVO	ENVO:01000048	Sampling protocol and DNA/RNA extraction	26_DF	small subunit rRNA amplicon	2016-10-01
Monterey Bay Microbial Samples	marine metagenome	NCBITaxon	NCBITaxon:408172	Monterey Bay	GAZ	GAZ:00002509	ocean biome	ENVO	ENVO:01000048	Sampling protocol and DNA/RNA extraction	13_S	small subunit rRNA amplicon	2016-10-01
Monterey Bay Microbial Samples	marine metagenome	NCBITaxon	NCBITaxon:408172	Monterey Bay	GAZ	GAZ:00002509	ocean biome	ENVO	ENVO:01000048	Sampling protocol and DNA/RNA extraction	26_S	small subunit rRNA amplicon	2016-10-01
Monterey Bay Microbial Samples	marine metagenome	NCBITaxon	NCBITaxon:408172	Monterey Bay	GAZ	GAZ:00002509	ocean biome	ENVO	ENVO:01000048	Sampling protocol and DNA/RNA extraction	38_DF	small subunit rRNA amplicon	2016-10-02
Monterey Bay Microbial Samples	marine metagenome	NCBITaxon	NCBITaxon:408172	Monterey Bay	GAZ	GAZ:00002509	ocean biome	ENVO	ENVO:01000048	Sampling protocol and DNA/RNA extraction	38_S	small subunit rRNA amplicon	2016-10-02
Monterey Bay Microbial Samples	marine metagenome	NCBITaxon	NCBITaxon:408172	Monterey Bay	GAZ	GAZ:00002509	ocean biome	ENVO	ENVO:01000048	Sampling protocol and DNA/RNA extraction	24_DF	small subunit rRNA amplicon	2016-11-02
Monterey Bay Microbial Samples	marine metagenome	NCBITaxon	NCBITaxon:408172	Monterey Bay	GAZ	GAZ:00002509	ocean biome	ENVO	ENVO:01000048	Sampling protocol and DNA/RNA extraction	65_DF	small subunit rRNA amplicon	2016-11-02
Monterey Bay Microbial Samples	marine metagenome	NCBITaxon	NCBITaxon:408172	Monterey Bay	GAZ	GAZ:00002509	ocean biome	ENVO	ENVO:01000048	Sampling protocol and DNA/RNA extraction	48r_DF	small subunit rRNA amplicon	2016-11-02
Monterey Bay Microbial Samples	marine metagenome	NCBITaxon	NCBITaxon:408172	Monterey Bay	GAZ	GAZ:00002509	ocean biome	ENVO	ENVO:01000048	Sampling protocol and DNA/RNA extraction	24_S	small subunit rRNA amplicon	2016-11-02
Monterey Bay Microbial Samples	marine metagenome	NCBITaxon	NCBITaxon:408172	Monterey Bay	GAZ	GAZ:00002509	ocean biome	ENVO	ENVO:01000048	Sampling protocol and DNA/RNA extraction	65_S	small subunit rRNA amplicon	2016-11-02
Monterey Bay Microbial Samples	marine metagenome	NCBITaxon	NCBITaxon:408172	Monterey Bay	GAZ	GAZ:00002509	ocean biome	ENVO	ENVO:01000048	Sampling protocol and DNA/RNA extraction	48r_S	small subunit rRNA amplicon	2016-11-02
Monterey Bay Microbial Samples	marine metagenome	NCBITaxon	NCBITaxon:408172	Monterey Bay	GAZ	GAZ:00002509	ocean biome	ENVO	ENVO:01000048	Sampling protocol and DNA/RNA extraction	49_DF	small subunit rRNA amplicon	2016-10-03
Monterey Bay Microbial Samples	marine metagenome	NCBITaxon	NCBITaxon:408172	Monterey Bay	GAZ	GAZ:00002509	ocean biome	ENVO	ENVO:01000048	Sampling protocol and DNA/RNA extraction	66_DF	small subunit rRNA amplicon	2016-10-03
Monterey Bay Microbial Samples	marine metagenome	NCBITaxon	NCBITaxon:408172	Monterey Bay	GAZ	GAZ:00002509	ocean biome	ENVO	ENVO:01000048	Sampling protocol and DNA/RNA extraction	49_S	small subunit rRNA amplicon	2016-10-03
Monterey Bay Microbial Samples	marine metagenome	NCBITaxon	NCBITaxon:408172	Monterey Bay	GAZ	GAZ:00002509	ocean biome	ENVO	ENVO:01000048	Sampling protocol and DNA/RNA extraction	66_S	small subunit rRNA amplicon	2016-10-03
Monterey Bay Microbial Samples	marine metagenome	NCBITaxon	NCBITaxon:408172	Monterey Bay	GAZ	GAZ:00002509	ocean biome	ENVO	ENVO:01000048	Sampling protocol and DNA/RNA extraction	4_DF	small subunit rRNA amplicon	2016-11-03
Monterey Bay Microbial Samples	marine metagenome	NCBITaxon	NCBITaxon:408172	Monterey Bay	GAZ	GAZ:00002509	ocean biome	ENVO	ENVO:01000048	Sampling protocol and DNA/RNA extraction	45_DF	small subunit rRNA amplicon	2016-11-03
Monterey Bay Microbial Samples	marine metagenome	NCBITaxon	NCBITaxon:408172	Monterey Bay	GAZ	GAZ:00002509	ocean biome	ENVO	ENVO:01000048	Sampling protocol and DNA/RNA extraction	4_S	small subunit rRNA amplicon	2016-11-03
Monterey Bay Microbial Samples	marine metagenome	NCBITaxon	NCBITaxon:408172	Monterey Bay	GAZ	GAZ:00002509	ocean biome	ENVO	ENVO:01000048	Sampling protocol and DNA/RNA extraction	45_S	small subunit rRNA amplicon	2016-11-03
Monterey Bay Microbial Samples	marine metagenome	NCBITaxon	NCBITaxon:408172	Monterey Bay	GAZ	GAZ:00002509	ocean biome	ENVO	ENVO:01000048	Sampling protocol and DNA/RNA extraction	28_DF	small subunit rRNA amplicon	2016-10-04
Monterey Bay Microbial Samples	marine metagenome	NCBITaxon	NCBITaxon:408172	Monterey Bay	GAZ	GAZ:00002509	ocean biome	ENVO	ENVO:01000048	Sampling protocol and DNA/RNA extraction	1_S	small subunit rRNA amplicon	2016-10-04
Monterey Bay Microbial Samples	marine metagenome	NCBITaxon	NCBITaxon:408172	Monterey Bay	GAZ	GAZ:00002509	ocean biome	ENVO	ENVO:01000048	Sampling protocol and DNA/RNA extraction	28_S	small subunit rRNA amplicon	2016-10-04
Monterey Bay Microbial Samples	marine metagenome	NCBITaxon	NCBITaxon:408172	Monterey Bay	GAZ	GAZ:00002509	ocean biome	ENVO	ENVO:01000048	Sampling protocol and DNA/RNA extraction	40_DF	small subunit rRNA amplicon	2016-11-04
Monterey Bay Microbial Samples	marine metagenome	NCBITaxon	NCBITaxon:408172	Monterey Bay	GAZ	GAZ:00002509	ocean biome	ENVO	ENVO:01000048	Sampling protocol and DNA/RNA extraction	58_DF	small subunit rRNA amplicon	2016-11-04
Monterey Bay Microbial Samples	marine metagenome	NCBITaxon	NCBITaxon:408172	Monterey Bay	GAZ	GAZ:00002509	ocean biome	ENVO	ENVO:01000048	Sampling protocol and DNA/RNA extraction	58r_DF	small subunit rRNA amplicon	2016-11-04
Monterey Bay Microbial Samples	marine metagenome	NCBITaxon	NCBITaxon:408172	Monterey Bay	GAZ	GAZ:00002509	ocean biome	ENVO	ENVO:01000048	Sampling protocol and DNA/RNA extraction	40_S	small subunit rRNA amplicon	2016-11-04
Monterey Bay Microbial Samples	marine metagenome	NCBITaxon	NCBITaxon:408172	Monterey Bay	GAZ	GAZ:00002509	ocean biome	ENVO	ENVO:01000048	Sampling protocol and DNA/RNA extraction	58_S	small subunit rRNA amplicon	2016-11-04
Monterey Bay Microbial Samples	marine metagenome	NCBITaxon	NCBITaxon:408172	Monterey Bay	GAZ	GAZ:00002509	ocean biome	ENVO	ENVO:01000048	Sampling protocol and DNA/RNA extraction	58r_S	small subunit rRNA amplicon	2016-11-04
Monterey Bay Microbial Samples	marine metagenome	NCBITaxon	NCBITaxon:408172	Monterey Bay	GAZ	GAZ:00002509	ocean biome	ENVO	ENVO:01000048	Sampling protocol and DNA/RNA extraction	30_DF	small subunit rRNA amplicon	2016-10-05
Monterey Bay Microbial Samples	marine metagenome	NCBITaxon	NCBITaxon:408172	Monterey Bay	GAZ	GAZ:00002509	ocean biome	ENVO	ENVO:01000048	Sampling protocol and DNA/RNA extraction	64_DF	small subunit rRNA amplicon	2016-10-05
Monterey Bay Microbial Samples	marine metagenome	NCBITaxon	NCBITaxon:408172	Monterey Bay	GAZ	GAZ:00002509	ocean biome	ENVO	ENVO:01000048	Sampling protocol and DNA/RNA extraction	36r_DF	small subunit rRNA amplicon	2016-10-05
Monterey Bay Microbial Samples	marine metagenome	NCBITaxon	NCBITaxon:408172	Monterey Bay	GAZ	GAZ:00002509	ocean biome	ENVO	ENVO:01000048	Sampling protocol and DNA/RNA extraction	30_S	small subunit rRNA amplicon	2016-10-05
Monterey Bay Microbial Samples	marine metagenome	NCBITaxon	NCBITaxon:408172	Monterey Bay	GAZ	GAZ:00002509	ocean biome	ENVO	ENVO:01000048	Sampling protocol and DNA/RNA extraction	64_S	small subunit rRNA amplicon	2016-10-05
Monterey Bay Microbial Samples	marine metagenome	NCBITaxon	NCBITaxon:408172	Monterey Bay	GAZ	GAZ:00002509	ocean biome	ENVO	ENVO:01000048	Sampling protocol and DNA/RNA extraction	36r_S	small subunit rRNA amplicon	2016-10-05
Monterey Bay Microbial Samples	marine metagenome	NCBITaxon	NCBITaxon:408172	Monterey Bay	GAZ	GAZ:00002509	ocean biome	ENVO	ENVO:01000048	Sampling protocol and DNA/RNA extraction	8_DF	small subunit rRNA amplicon	2016-11-05
Monterey Bay Microbial Samples	marine metagenome	NCBITaxon	NCBITaxon:408172	Monterey Bay	GAZ	GAZ:00002509	ocean biome	ENVO	ENVO:01000048	Sampling protocol and DNA/RNA extraction	89_DF	small subunit rRNA amplicon	2016-11-05
Monterey Bay Microbial Samples	marine metagenome	NCBITaxon	NCBITaxon:408172	Monterey Bay	GAZ	GAZ:00002509	ocean biome	ENVO	ENVO:01000048	Sampling protocol and DNA/RNA extraction	8_S	small subunit rRNA amplicon	2016-11-05
Monterey Bay Microbial Samples	marine metagenome	NCBITaxon	NCBITaxon:408172	Monterey Bay	GAZ	GAZ:00002509	ocean biome	ENVO	ENVO:01000048	Sampling protocol and DNA/RNA extraction	89_S	small subunit rRNA amplicon	2016-11-05
Monterey Bay Microbial Samples	marine metagenome	NCBITaxon	NCBITaxon:408172	Monterey Bay	GAZ	GAZ:00002509	ocean biome	ENVO	ENVO:01000048	Sampling protocol and DNA/RNA extraction	11_DF	small subunit rRNA amplicon	2016-10-06
Monterey Bay Microbial Samples	marine metagenome	NCBITaxon	NCBITaxon:408172	Monterey Bay	GAZ	GAZ:00002509	ocean biome	ENVO	ENVO:01000048	Sampling protocol and DNA/RNA extraction	23_DF	small subunit rRNA amplicon	2016-10-06
Monterey Bay Microbial Samples	marine metagenome	NCBITaxon	NCBITaxon:408172	Monterey Bay	GAZ	GAZ:00002509	ocean biome	ENVO	ENVO:01000048	Sampling protocol and DNA/RNA extraction	11_S	small subunit rRNA amplicon	2016-10-06
Monterey Bay Microbial Samples	marine metagenome	NCBITaxon	NCBITaxon:408172	Monterey Bay	GAZ	GAZ:00002509	ocean biome	ENVO	ENVO:01000048	Sampling protocol and DNA/RNA extraction	23_S	small subunit rRNA amplicon	2016-10-06
Monterey Bay Microbial Samples	marine metagenome	NCBITaxon	NCBITaxon:408172	Monterey Bay	GAZ	GAZ:00002509	ocean biome	ENVO	ENVO:01000048	Sampling protocol and DNA/RNA extraction	25_DF	small subunit rRNA amplicon	2016-11-06
Monterey Bay Microbial Samples	marine metagenome	NCBITaxon	NCBITaxon:408172	Monterey Bay	GAZ	GAZ:00002509	ocean biome	ENVO	ENVO:01000048	Sampling protocol and DNA/RNA extraction	57_DF	small subunit rRNA amplicon	2016-11-06
Monterey Bay Microbial Samples	marine metagenome	NCBITaxon	NCBITaxon:408172	Monterey Bay	GAZ	GAZ:00002509	ocean biome	ENVO	ENVO:01000048	Sampling protocol and DNA/RNA extraction	25_S	small subunit rRNA amplicon	2016-11-06
Monterey Bay Microbial Samples	marine metagenome	NCBITaxon	NCBITaxon:408172	Monterey Bay	GAZ	GAZ:00002509	ocean biome	ENVO	ENVO:01000048	Sampling protocol and DNA/RNA extraction	57_S	small subunit rRNA amplicon	2016-11-06
Monterey Bay Microbial Samples	marine metagenome	NCBITaxon	NCBITaxon:408172	Monterey Bay	GAZ	GAZ:00002509	ocean biome	ENVO	ENVO:01000048	Sampling protocol and DNA/RNA extraction	70_DF	small subunit rRNA amplicon	2016-10-07
Monterey Bay Microbial Samples	marine metagenome	NCBITaxon	NCBITaxon:408172	Monterey Bay	GAZ	GAZ:00002509	ocean biome	ENVO	ENVO:01000048	Sampling protocol and DNA/RNA extraction	77_DF	small subunit rRNA amplicon	2016-10-07
Monterey Bay Microbial Samples	marine metagenome	NCBITaxon	NCBITaxon:408172	Monterey Bay	GAZ	GAZ:00002509	ocean biome	ENVO	ENVO:01000048	Sampling protocol and DNA/RNA extraction	70_S	small subunit rRNA amplicon	2016-10-07
Monterey Bay Microbial Samples	marine metagenome	NCBITaxon	NCBITaxon:408172	Monterey Bay	GAZ	GAZ:00002509	ocean biome	ENVO	ENVO:01000048	Sampling protocol and DNA/RNA extraction	77_S	small subunit rRNA amplicon	2016-10-07
Monterey Bay Microbial Samples	marine metagenome	NCBITaxon	NCBITaxon:408172	Monterey Bay	GAZ	GAZ:00002509	ocean biome	ENVO	ENVO:01000048	Sampling protocol and DNA/RNA extraction	68_DF	small subunit rRNA amplicon	2016-11-07
Monterey Bay Microbial Samples	marine metagenome	NCBITaxon	NCBITaxon:408172	Monterey Bay	GAZ	GAZ:00002509	ocean biome	ENVO	ENVO:01000048	Sampling protocol and DNA/RNA extraction	79_DF	small subunit rRNA amplicon	2016-11-07
Monterey Bay Microbial Samples	marine metagenome	NCBITaxon	NCBITaxon:408172	Monterey Bay	GAZ	GAZ:00002509	ocean biome	ENVO	ENVO:01000048	Sampling protocol and DNA/RNA extraction	68_S	small subunit rRNA amplicon	2016-11-07
Monterey Bay Microbial Samples	marine metagenome	NCBITaxon	NCBITaxon:408172	Monterey Bay	GAZ	GAZ:00002509	ocean biome	ENVO	ENVO:01000048	Sampling protocol and DNA/RNA extraction	79_S	small subunit rRNA amplicon	2016-11-07
Monterey Bay Microbial Samples	marine metagenome	NCBITaxon	NCBITaxon:408172	Monterey Bay	GAZ	GAZ:00002509	ocean biome	ENVO	ENVO:01000048	Sampling protocol and DNA/RNA extraction	43_DF	small subunit rRNA amplicon	2016-11-08
Monterey Bay Microbial Samples	marine metagenome	NCBITaxon	NCBITaxon:408172	Monterey Bay	GAZ	GAZ:00002509	ocean biome	ENVO	ENVO:01000048	Sampling protocol and DNA/RNA extraction	55_DF	small subunit rRNA amplicon	2016-11-08
Monterey Bay Microbial Samples	marine metagenome	NCBITaxon	NCBITaxon:408172	Monterey Bay	GAZ	GAZ:00002509	ocean biome	ENVO	ENVO:01000048	Sampling protocol and DNA/RNA extraction	90_DF	small subunit rRNA amplicon	2016-11-08
Monterey Bay Microbial Samples	marine metagenome	NCBITaxon	NCBITaxon:408172	Monterey Bay	GAZ	GAZ:00002509	ocean biome	ENVO	ENVO:01000048	Sampling protocol and DNA/RNA extraction	43_S	small subunit rRNA amplicon	2016-11-08
Monterey Bay Microbial Samples	marine metagenome	NCBITaxon	NCBITaxon:408172	Monterey Bay	GAZ	GAZ:00002509	ocean biome	ENVO	ENVO:01000048	Sampling protocol and DNA/RNA extraction	55_S	small subunit rRNA amplicon	2016-11-08
Monterey Bay Microbial Samples	marine metagenome	NCBITaxon	NCBITaxon:408172	Monterey Bay	GAZ	GAZ:00002509	ocean biome	ENVO	ENVO:01000048	Sampling protocol and DNA/RNA extraction	90_S	small subunit rRNA amplicon	2016-11-08
Monterey Bay Microbial Samples	marine metagenome	NCBITaxon	NCBITaxon:408172	Monterey Bay	GAZ	GAZ:00002509	ocean biome	ENVO	ENVO:01000048	Sampling protocol and DNA/RNA extraction	56_DF	small subunit rRNA amplicon	2016-11-09
Monterey Bay Microbial Samples	marine metagenome	NCBITaxon	NCBITaxon:408172	Monterey Bay	GAZ	GAZ:00002509	ocean biome	ENVO	ENVO:01000048	Sampling protocol and DNA/RNA extraction	3_S	small subunit rRNA amplicon	2016-11-09
Monterey Bay Microbial Samples	marine metagenome	NCBITaxon	NCBITaxon:408172	Monterey Bay	GAZ	GAZ:00002509	ocean biome	ENVO	ENVO:01000048	Sampling protocol and DNA/RNA extraction	56_S	small subunit rRNA amplicon	2016-11-09
Monterey Bay Microbial Samples	marine metagenome	NCBITaxon	NCBITaxon:408172	Monterey Bay	GAZ	GAZ:00002509	ocean biome	ENVO	ENVO:01000048	Sampling protocol and DNA/RNA extraction	29_DF	small subunit rRNA amplicon	2016-10-10
Monterey Bay Microbial Samples	marine metagenome	NCBITaxon	NCBITaxon:408172	Monterey Bay	GAZ	GAZ:00002509	ocean biome	ENVO	ENVO:01000048	Sampling protocol and DNA/RNA extraction	82_DF	small subunit rRNA amplicon	2016-10-10
Monterey Bay Microbial Samples	marine metagenome	NCBITaxon	NCBITaxon:408172	Monterey Bay	GAZ	GAZ:00002509	ocean biome	ENVO	ENVO:01000048	Sampling protocol and DNA/RNA extraction	29_S	small subunit rRNA amplicon	2016-10-10
Monterey Bay Microbial Samples	marine metagenome	NCBITaxon	NCBITaxon:408172	Monterey Bay	GAZ	GAZ:00002509	ocean biome	ENVO	ENVO:01000048	Sampling protocol and DNA/RNA extraction	82_S	small subunit rRNA amplicon	2016-10-10
Monterey Bay Microbial Samples	marine metagenome	NCBITaxon	NCBITaxon:408172	Monterey Bay	GAZ	GAZ:00002509	ocean biome	ENVO	ENVO:01000048	Sampling protocol and DNA/RNA extraction	10_DF	small subunit rRNA amplicon	2016-11-10
Monterey Bay Microbial Samples	marine metagenome	NCBITaxon	NCBITaxon:408172	Monterey Bay	GAZ	GAZ:00002509	ocean biome	ENVO	ENVO:01000048	Sampling protocol and DNA/RNA extraction	76_DF	small subunit rRNA amplicon	2016-11-10
Monterey Bay Microbial Samples	marine metagenome	NCBITaxon	NCBITaxon:408172	Monterey Bay	GAZ	GAZ:00002509	ocean biome	ENVO	ENVO:01000048	Sampling protocol and DNA/RNA extraction	10_S	small subunit rRNA amplicon	2016-11-10
Monterey Bay Microbial Samples	marine metagenome	NCBITaxon	NCBITaxon:408172	Monterey Bay	GAZ	GAZ:00002509	ocean biome	ENVO	ENVO:01000048	Sampling protocol and DNA/RNA extraction	76_S	small subunit rRNA amplicon	2016-11-10
Monterey Bay Microbial Samples	marine metagenome	NCBITaxon	NCBITaxon:408172	Monterey Bay	GAZ	GAZ:00002509	ocean biome	ENVO	ENVO:01000048	Sampling protocol and DNA/RNA extraction	80_DF	small subunit rRNA amplicon	2016-10-11
Monterey Bay Microbial Samples	marine metagenome	NCBITaxon	NCBITaxon:408172	Monterey Bay	GAZ	GAZ:00002509	ocean biome	ENVO	ENVO:01000048	Sampling protocol and DNA/RNA extraction	81_DF	small subunit rRNA amplicon	2016-10-11
Monterey Bay Microbial Samples	marine metagenome	NCBITaxon	NCBITaxon:408172	Monterey Bay	GAZ	GAZ:00002509	ocean biome	ENVO	ENVO:01000048	Sampling protocol and DNA/RNA extraction	84_DF	small subunit rRNA amplicon	2016-10-11
Monterey Bay Microbial Samples	marine metagenome	NCBITaxon	NCBITaxon:408172	Monterey Bay	GAZ	GAZ:00002509	ocean biome	ENVO	ENVO:01000048	Sampling protocol and DNA/RNA extraction	80_S	small subunit rRNA amplicon	2016-10-11
Monterey Bay Microbial Samples	marine metagenome	NCBITaxon	NCBITaxon:408172	Monterey Bay	GAZ	GAZ:00002509	ocean biome	ENVO	ENVO:01000048	Sampling protocol and DNA/RNA extraction	81_S	small subunit rRNA amplicon	2016-10-11
Monterey Bay Microbial Samples	marine metagenome	NCBITaxon	NCBITaxon:408172	Monterey Bay	GAZ	GAZ:00002509	ocean biome	ENVO	ENVO:01000048	Sampling protocol and DNA/RNA extraction	84_S	small subunit rRNA amplicon	2016-10-11
Monterey Bay Microbial Samples	marine metagenome	NCBITaxon	NCBITaxon:408172	Monterey Bay	GAZ	GAZ:00002509	ocean biome	ENVO	ENVO:01000048	Sampling protocol and DNA/RNA extraction	54_DF	small subunit rRNA amplicon	2016-11-11
Monterey Bay Microbial Samples	marine metagenome	NCBITaxon	NCBITaxon:408172	Monterey Bay	GAZ	GAZ:00002509	ocean biome	ENVO	ENVO:01000048	Sampling protocol and DNA/RNA extraction	74_DF	small subunit rRNA amplicon	2016-11-11
Monterey Bay Microbial Samples	marine metagenome	NCBITaxon	NCBITaxon:408172	Monterey Bay	GAZ	GAZ:00002509	ocean biome	ENVO	ENVO:01000048	Sampling protocol and DNA/RNA extraction	91_DF	small subunit rRNA amplicon	2016-11-11
Monterey Bay Microbial Samples	marine metagenome	NCBITaxon	NCBITaxon:408172	Monterey Bay	GAZ	GAZ:00002509	ocean biome	ENVO	ENVO:01000048	Sampling protocol and DNA/RNA extraction	54_S	small subunit rRNA amplicon	2016-11-11
Monterey Bay Microbial Samples	marine metagenome	NCBITaxon	NCBITaxon:408172	Monterey Bay	GAZ	GAZ:00002509	ocean biome	ENVO	ENVO:01000048	Sampling protocol and DNA/RNA extraction	74_S	small subunit rRNA amplicon	2016-11-11
Monterey Bay Microbial Samples	marine metagenome	NCBITaxon	NCBITaxon:408172	Monterey Bay	GAZ	GAZ:00002509	ocean biome	ENVO	ENVO:01000048	Sampling protocol and DNA/RNA extraction	91_S	small subunit rRNA amplicon	2016-11-11
Monterey Bay Microbial Samples	marine metagenome	NCBITaxon	NCBITaxon:408172	Monterey Bay	GAZ	GAZ:00002509	ocean biome	ENVO	ENVO:01000048	Sampling protocol and DNA/RNA extraction	22_DF	small subunit rRNA amplicon	2016-10-12
Monterey Bay Microbial Samples	marine metagenome	NCBITaxon	NCBITaxon:408172	Monterey Bay	GAZ	GAZ:00002509	ocean biome	ENVO	ENVO:01000048	Sampling protocol and DNA/RNA extraction	27_DF	small subunit rRNA amplicon	2016-10-12
Monterey Bay Microbial Samples	marine metagenome	NCBITaxon	NCBITaxon:408172	Monterey Bay	GAZ	GAZ:00002509	ocean biome	ENVO	ENVO:01000048	Sampling protocol and DNA/RNA extraction	22_S	small subunit rRNA amplicon	2016-10-12
Monterey Bay Microbial Samples	marine metagenome	NCBITaxon	NCBITaxon:408172	Monterey Bay	GAZ	GAZ:00002509	ocean biome	ENVO	ENVO:01000048	Sampling protocol and DNA/RNA extraction	27_S	small subunit rRNA amplicon	2016-10-12
Monterey Bay Microbial Samples	marine metagenome	NCBITaxon	NCBITaxon:408172	Monterey Bay	GAZ	GAZ:00002509	ocean biome	ENVO	ENVO:01000048	Sampling protocol and DNA/RNA extraction	17_DF	small subunit rRNA amplicon	2016-11-12
Monterey Bay Microbial Samples	marine metagenome	NCBITaxon	NCBITaxon:408172	Monterey Bay	GAZ	GAZ:00002509	ocean biome	ENVO	ENVO:01000048	Sampling protocol and DNA/RNA extraction	60_DF	small subunit rRNA amplicon	2016-11-12
Monterey Bay Microbial Samples	marine metagenome	NCBITaxon	NCBITaxon:408172	Monterey Bay	GAZ	GAZ:00002509	ocean biome	ENVO	ENVO:01000048	Sampling protocol and DNA/RNA extraction	17_S	small subunit rRNA amplicon	2016-11-12
Monterey Bay Microbial Samples	marine metagenome	NCBITaxon	NCBITaxon:408172	Monterey Bay	GAZ	GAZ:00002509	ocean biome	ENVO	ENVO:01000048	Sampling protocol and DNA/RNA extraction	60_S	small subunit rRNA amplicon	2016-11-12
Monterey Bay Microbial Samples	marine metagenome	NCBITaxon	NCBITaxon:408172	Monterey Bay	GAZ	GAZ:00002509	ocean biome	ENVO	ENVO:01000048	Sampling protocol and DNA/RNA extraction	15_DF	small subunit rRNA amplicon	2016-10-13
Monterey Bay Microbial Samples	marine metagenome	NCBITaxon	NCBITaxon:408172	Monterey Bay	GAZ	GAZ:00002509	ocean biome	ENVO	ENVO:01000048	Sampling protocol and DNA/RNA extraction	85_DF	small subunit rRNA amplicon	2016-10-13
Monterey Bay Microbial Samples	marine metagenome	NCBITaxon	NCBITaxon:408172	Monterey Bay	GAZ	GAZ:00002509	ocean biome	ENVO	ENVO:01000048	Sampling protocol and DNA/RNA extraction	15_S	small subunit rRNA amplicon	2016-10-13
Monterey Bay Microbial Samples	marine metagenome	NCBITaxon	NCBITaxon:408172	Monterey Bay	GAZ	GAZ:00002509	ocean biome	ENVO	ENVO:01000048	Sampling protocol and DNA/RNA extraction	85_S	small subunit rRNA amplicon	2016-10-13
Monterey Bay Microbial Samples	marine metagenome	NCBITaxon	NCBITaxon:408172	Monterey Bay	GAZ	GAZ:00002509	ocean biome	ENVO	ENVO:01000048	Sampling protocol and DNA/RNA extraction	41_DF	small subunit rRNA amplicon	2016-11-13
Monterey Bay Microbial Samples	marine metagenome	NCBITaxon	NCBITaxon:408172	Monterey Bay	GAZ	GAZ:00002509	ocean biome	ENVO	ENVO:01000048	Sampling protocol and DNA/RNA extraction	51_DF	small subunit rRNA amplicon	2016-11-13
Monterey Bay Microbial Samples	marine metagenome	NCBITaxon	NCBITaxon:408172	Monterey Bay	GAZ	GAZ:00002509	ocean biome	ENVO	ENVO:01000048	Sampling protocol and DNA/RNA extraction	41_S	small subunit rRNA amplicon	2016-11-13
Monterey Bay Microbial Samples	marine metagenome	NCBITaxon	NCBITaxon:408172	Monterey Bay	GAZ	GAZ:00002509	ocean biome	ENVO	ENVO:01000048	Sampling protocol and DNA/RNA extraction	51_S	small subunit rRNA amplicon	2016-11-13
Monterey Bay Microbial Samples	marine metagenome	NCBITaxon	NCBITaxon:408172	Monterey Bay	GAZ	GAZ:00002509	ocean biome	ENVO	ENVO:01000048	Sampling protocol and DNA/RNA extraction	36_DF	small subunit rRNA amplicon	2016-11-14
Monterey Bay Microbial Samples	marine metagenome	NCBITaxon	NCBITaxon:408172	Monterey Bay	GAZ	GAZ:00002509	ocean biome	ENVO	ENVO:01000048	Sampling protocol and DNA/RNA extraction	75_DF	small subunit rRNA amplicon	2016-11-14
Monterey Bay Microbial Samples	marine metagenome	NCBITaxon	NCBITaxon:408172	Monterey Bay	GAZ	GAZ:00002509	ocean biome	ENVO	ENVO:01000048	Sampling protocol and DNA/RNA extraction	36_S	small subunit rRNA amplicon	2016-11-14
Monterey Bay Microbial Samples	marine metagenome	NCBITaxon	NCBITaxon:408172	Monterey Bay	GAZ	GAZ:00002509	ocean biome	ENVO	ENVO:01000048	Sampling protocol and DNA/RNA extraction	75_S	small subunit rRNA amplicon	2016-11-14
Monterey Bay Microbial Samples	marine metagenome	NCBITaxon	NCBITaxon:408172	Monterey Bay	GAZ	GAZ:00002509	ocean biome	ENVO	ENVO:01000048	Sampling protocol and DNA/RNA extraction	9_DF	small subunit rRNA amplicon	2016-11-15
Monterey Bay Microbial Samples	marine metagenome	NCBITaxon	NCBITaxon:408172	Monterey Bay	GAZ	GAZ:00002509	ocean biome	ENVO	ENVO:01000048	Sampling protocol and DNA/RNA extraction	67_DF	small subunit rRNA amplicon	2016-11-15
Monterey Bay Microbial Samples	marine metagenome	NCBITaxon	NCBITaxon:408172	Monterey Bay	GAZ	GAZ:00002509	ocean biome	ENVO	ENVO:01000048	Sampling protocol and DNA/RNA extraction	125r_DF	small subunit rRNA amplicon	2016-11-15
Monterey Bay Microbial Samples	marine metagenome	NCBITaxon	NCBITaxon:408172	Monterey Bay	GAZ	GAZ:00002509	ocean biome	ENVO	ENVO:01000048	Sampling protocol and DNA/RNA extraction	9_S	small subunit rRNA amplicon	2016-11-15
Monterey Bay Microbial Samples	marine metagenome	NCBITaxon	NCBITaxon:408172	Monterey Bay	GAZ	GAZ:00002509	ocean biome	ENVO	ENVO:01000048	Sampling protocol and DNA/RNA extraction	67_S	small subunit rRNA amplicon	2016-11-15
Monterey Bay Microbial Samples	marine metagenome	NCBITaxon	NCBITaxon:408172	Monterey Bay	GAZ	GAZ:00002509	ocean biome	ENVO	ENVO:01000048	Sampling protocol and DNA/RNA extraction	125r_S	small subunit rRNA amplicon	2016-11-15
Monterey Bay Microbial Samples	marine metagenome	NCBITaxon	NCBITaxon:408172	Monterey Bay	GAZ	GAZ:00002509	ocean biome	ENVO	ENVO:01000048	Sampling protocol and DNA/RNA extraction	73_DF	small subunit rRNA amplicon	2016-11-16
Monterey Bay Microbial Samples	marine metagenome	NCBITaxon	NCBITaxon:408172	Monterey Bay	GAZ	GAZ:00002509	ocean biome	ENVO	ENVO:01000048	Sampling protocol and DNA/RNA extraction	2_S	small subunit rRNA amplicon	2016-11-16
Monterey Bay Microbial Samples	marine metagenome	NCBITaxon	NCBITaxon:408172	Monterey Bay	GAZ	GAZ:00002509	ocean biome	ENVO	ENVO:01000048	Sampling protocol and DNA/RNA extraction	73_S	small subunit rRNA amplicon	2016-11-16
Monterey Bay Microbial Samples	marine metagenome	NCBITaxon	NCBITaxon:408172	Monterey Bay	GAZ	GAZ:00002509	ocean biome	ENVO	ENVO:01000048	Sampling protocol and DNA/RNA extraction	2_DF	small subunit rRNA amplicon	2016-11-16
Monterey Bay Microbial Samples	marine metagenome	NCBITaxon	NCBITaxon:408172	Monterey Bay	GAZ	GAZ:00002509	ocean biome	ENVO	ENVO:01000048	Sampling protocol and DNA/RNA extraction	16_DF	small subunit rRNA amplicon	2016-10-17
Monterey Bay Microbial Samples	marine metagenome	NCBITaxon	NCBITaxon:408172	Monterey Bay	GAZ	GAZ:00002509	ocean biome	ENVO	ENVO:01000048	Sampling protocol and DNA/RNA extraction	52_DF	small subunit rRNA amplicon	2016-10-17
Monterey Bay Microbial Samples	marine metagenome	NCBITaxon	NCBITaxon:408172	Monterey Bay	GAZ	GAZ:00002509	ocean biome	ENVO	ENVO:01000048	Sampling protocol and DNA/RNA extraction	16_S	small subunit rRNA amplicon	2016-10-17
Monterey Bay Microbial Samples	marine metagenome	NCBITaxon	NCBITaxon:408172	Monterey Bay	GAZ	GAZ:00002509	ocean biome	ENVO	ENVO:01000048	Sampling protocol and DNA/RNA extraction	52_S	small subunit rRNA amplicon	2016-10-17
Monterey Bay Microbial Samples	marine metagenome	NCBITaxon	NCBITaxon:408172	Monterey Bay	GAZ	GAZ:00002509	ocean biome	ENVO	ENVO:01000048	Sampling protocol and DNA/RNA extraction	50_DF	small subunit rRNA amplicon	2016-10-18
Monterey Bay Microbial Samples	marine metagenome	NCBITaxon	NCBITaxon:408172	Monterey Bay	GAZ	GAZ:00002509	ocean biome	ENVO	ENVO:01000048	Sampling protocol and DNA/RNA extraction	71_DF	small subunit rRNA amplicon	2016-10-18
Monterey Bay Microbial Samples	marine metagenome	NCBITaxon	NCBITaxon:408172	Monterey Bay	GAZ	GAZ:00002509	ocean biome	ENVO	ENVO:01000048	Sampling protocol and DNA/RNA extraction	50_S	small subunit rRNA amplicon	2016-10-18
Monterey Bay Microbial Samples	marine metagenome	NCBITaxon	NCBITaxon:408172	Monterey Bay	GAZ	GAZ:00002509	ocean biome	ENVO	ENVO:01000048	Sampling protocol and DNA/RNA extraction	71_S	small subunit rRNA amplicon	2016-10-18
Monterey Bay Microbial Samples	marine metagenome	NCBITaxon	NCBITaxon:408172	Monterey Bay	GAZ	GAZ:00002509	ocean biome	ENVO	ENVO:01000048	Sampling protocol and DNA/RNA extraction	5_DF	small subunit rRNA amplicon	2016-10-19
Monterey Bay Microbial Samples	marine metagenome	NCBITaxon	NCBITaxon:408172	Monterey Bay	GAZ	GAZ:00002509	ocean biome	ENVO	ENVO:01000048	Sampling protocol and DNA/RNA extraction	32_DF	small subunit rRNA amplicon	2016-10-19
Monterey Bay Microbial Samples	marine metagenome	NCBITaxon	NCBITaxon:408172	Monterey Bay	GAZ	GAZ:00002509	ocean biome	ENVO	ENVO:01000048	Sampling protocol and DNA/RNA extraction	5_S	small subunit rRNA amplicon	2016-10-19
Monterey Bay Microbial Samples	marine metagenome	NCBITaxon	NCBITaxon:408172	Monterey Bay	GAZ	GAZ:00002509	ocean biome	ENVO	ENVO:01000048	Sampling protocol and DNA/RNA extraction	32_S	small subunit rRNA amplicon	2016-10-19
Monterey Bay Microbial Samples	marine metagenome	NCBITaxon	NCBITaxon:408172	Monterey Bay	GAZ	GAZ:00002509	ocean biome	ENVO	ENVO:01000048	Sampling protocol and DNA/RNA extraction	18_DF	small subunit rRNA amplicon	2016-10-20
Monterey Bay Microbial Samples	marine metagenome	NCBITaxon	NCBITaxon:408172	Monterey Bay	GAZ	GAZ:00002509	ocean biome	ENVO	ENVO:01000048	Sampling protocol and DNA/RNA extraction	35_DF	small subunit rRNA amplicon	2016-10-20
Monterey Bay Microbial Samples	marine metagenome	NCBITaxon	NCBITaxon:408172	Monterey Bay	GAZ	GAZ:00002509	ocean biome	ENVO	ENVO:01000048	Sampling protocol and DNA/RNA extraction	18_S	small subunit rRNA amplicon	2016-10-20
Monterey Bay Microbial Samples	marine metagenome	NCBITaxon	NCBITaxon:408172	Monterey Bay	GAZ	GAZ:00002509	ocean biome	ENVO	ENVO:01000048	Sampling protocol and DNA/RNA extraction	35_S	small subunit rRNA amplicon	2016-10-20
Monterey Bay Microbial Samples	marine metagenome	NCBITaxon	NCBITaxon:408172	Monterey Bay	GAZ	GAZ:00002509	ocean biome	ENVO	ENVO:01000048	Sampling protocol and DNA/RNA extraction	46_DF	small subunit rRNA amplicon	2016-10-21
Monterey Bay Microbial Samples	marine metagenome	NCBITaxon	NCBITaxon:408172	Monterey Bay	GAZ	GAZ:00002509	ocean biome	ENVO	ENVO:01000048	Sampling protocol and DNA/RNA extraction	59_DF	small subunit rRNA amplicon	2016-10-21
Monterey Bay Microbial Samples	marine metagenome	NCBITaxon	NCBITaxon:408172	Monterey Bay	GAZ	GAZ:00002509	ocean biome	ENVO	ENVO:01000048	Sampling protocol and DNA/RNA extraction	46_S	small subunit rRNA amplicon	2016-10-21
Monterey Bay Microbial Samples	marine metagenome	NCBITaxon	NCBITaxon:408172	Monterey Bay	GAZ	GAZ:00002509	ocean biome	ENVO	ENVO:01000048	Sampling protocol and DNA/RNA extraction	59_S	small subunit rRNA amplicon	2016-10-21
Monterey Bay Microbial Samples	marine metagenome	NCBITaxon	NCBITaxon:408172	Monterey Bay	GAZ	GAZ:00002509	ocean biome	ENVO	ENVO:01000048	Sampling protocol and DNA/RNA extraction	21_DF	small subunit rRNA amplicon	2016-10-24
Monterey Bay Microbial Samples	marine metagenome	NCBITaxon	NCBITaxon:408172	Monterey Bay	GAZ	GAZ:00002509	ocean biome	ENVO	ENVO:01000048	Sampling protocol and DNA/RNA extraction	63_DF	small subunit rRNA amplicon	2016-10-24
Monterey Bay Microbial Samples	marine metagenome	NCBITaxon	NCBITaxon:408172	Monterey Bay	GAZ	GAZ:00002509	ocean biome	ENVO	ENVO:01000048	Sampling protocol and DNA/RNA extraction	21_S	small subunit rRNA amplicon	2016-10-24
Monterey Bay Microbial Samples	marine metagenome	NCBITaxon	NCBITaxon:408172	Monterey Bay	GAZ	GAZ:00002509	ocean biome	ENVO	ENVO:01000048	Sampling protocol and DNA/RNA extraction	63_S	small subunit rRNA amplicon	2016-10-24
Monterey Bay Microbial Samples	marine metagenome	NCBITaxon	NCBITaxon:408172	Monterey Bay	GAZ	GAZ:00002509	ocean biome	ENVO	ENVO:01000048	Sampling protocol and DNA/RNA extraction	37_DF	small subunit rRNA amplicon	2016-10-25
Monterey Bay Microbial Samples	marine metagenome	NCBITaxon	NCBITaxon:408172	Monterey Bay	GAZ	GAZ:00002509	ocean biome	ENVO	ENVO:01000048	Sampling protocol and DNA/RNA extraction	47_DF	small subunit rRNA amplicon	2016-10-25
Monterey Bay Microbial Samples	marine metagenome	NCBITaxon	NCBITaxon:408172	Monterey Bay	GAZ	GAZ:00002509	ocean biome	ENVO	ENVO:01000048	Sampling protocol and DNA/RNA extraction	37_S	small subunit rRNA amplicon	2016-10-25
Monterey Bay Microbial Samples	marine metagenome	NCBITaxon	NCBITaxon:408172	Monterey Bay	GAZ	GAZ:00002509	ocean biome	ENVO	ENVO:01000048	Sampling protocol and DNA/RNA extraction	47_S	small subunit rRNA amplicon	2016-10-25
Monterey Bay Microbial Samples	marine metagenome	NCBITaxon	NCBITaxon:408172	Monterey Bay	GAZ	GAZ:00002509	ocean biome	ENVO	ENVO:01000048	Sampling protocol and DNA/RNA extraction	78_DF	small subunit rRNA amplicon	2016-09-26
Monterey Bay Microbial Samples	marine metagenome	NCBITaxon	NCBITaxon:408172	Monterey Bay	GAZ	GAZ:00002509	ocean biome	ENVO	ENVO:01000048	Sampling protocol and DNA/RNA extraction	1r_DF	small subunit rRNA amplicon	2016-09-26
Monterey Bay Microbial Samples	marine metagenome	NCBITaxon	NCBITaxon:408172	Monterey Bay	GAZ	GAZ:00002509	ocean biome	ENVO	ENVO:01000048	Sampling protocol and DNA/RNA extraction	78_S	small subunit rRNA amplicon	2016-09-26
Monterey Bay Microbial Samples	marine metagenome	NCBITaxon	NCBITaxon:408172	Monterey Bay	GAZ	GAZ:00002509	ocean biome	ENVO	ENVO:01000048	Sampling protocol and DNA/RNA extraction	1r_S	small subunit rRNA amplicon	2016-09-26
Monterey Bay Microbial Samples	marine metagenome	NCBITaxon	NCBITaxon:408172	Monterey Bay	GAZ	GAZ:00002509	ocean biome	ENVO	ENVO:01000048	Sampling protocol and DNA/RNA extraction	7_DF	small subunit rRNA amplicon	2016-10-26
Monterey Bay Microbial Samples	marine metagenome	NCBITaxon	NCBITaxon:408172	Monterey Bay	GAZ	GAZ:00002509	ocean biome	ENVO	ENVO:01000048	Sampling protocol and DNA/RNA extraction	31_DF	small subunit rRNA amplicon	2016-10-26
Monterey Bay Microbial Samples	marine metagenome	NCBITaxon	NCBITaxon:408172	Monterey Bay	GAZ	GAZ:00002509	ocean biome	ENVO	ENVO:01000048	Sampling protocol and DNA/RNA extraction	7_S	small subunit rRNA amplicon	2016-10-26
Monterey Bay Microbial Samples	marine metagenome	NCBITaxon	NCBITaxon:408172	Monterey Bay	GAZ	GAZ:00002509	ocean biome	ENVO	ENVO:01000048	Sampling protocol and DNA/RNA extraction	31_S	small subunit rRNA amplicon	2016-10-26
Monterey Bay Microbial Samples	marine metagenome	NCBITaxon	NCBITaxon:408172	Monterey Bay	GAZ	GAZ:00002509	ocean biome	ENVO	ENVO:01000048	Sampling protocol and DNA/RNA extraction	20_DF	small subunit rRNA amplicon	2016-09-27
Monterey Bay Microbial Samples	marine metagenome	NCBITaxon	NCBITaxon:408172	Monterey Bay	GAZ	GAZ:00002509	ocean biome	ENVO	ENVO:01000048	Sampling protocol and DNA/RNA extraction	42_DF	small subunit rRNA amplicon	2016-09-27
Monterey Bay Microbial Samples	marine metagenome	NCBITaxon	NCBITaxon:408172	Monterey Bay	GAZ	GAZ:00002509	ocean biome	ENVO	ENVO:01000048	Sampling protocol and DNA/RNA extraction	20_S	small subunit rRNA amplicon	2016-09-27
Monterey Bay Microbial Samples	marine metagenome	NCBITaxon	NCBITaxon:408172	Monterey Bay	GAZ	GAZ:00002509	ocean biome	ENVO	ENVO:01000048	Sampling protocol and DNA/RNA extraction	42_S	small subunit rRNA amplicon	2016-09-27
Monterey Bay Microbial Samples	marine metagenome	NCBITaxon	NCBITaxon:408172	Monterey Bay	GAZ	GAZ:00002509	ocean biome	ENVO	ENVO:01000048	Sampling protocol and DNA/RNA extraction	33_DF	small subunit rRNA amplicon	2016-09-28
Monterey Bay Microbial Samples	marine metagenome	NCBITaxon	NCBITaxon:408172	Monterey Bay	GAZ	GAZ:00002509	ocean biome	ENVO	ENVO:01000048	Sampling protocol and DNA/RNA extraction	39_DF	small subunit rRNA amplicon	2016-09-28
Monterey Bay Microbial Samples	marine metagenome	NCBITaxon	NCBITaxon:408172	Monterey Bay	GAZ	GAZ:00002509	ocean biome	ENVO	ENVO:01000048	Sampling protocol and DNA/RNA extraction	33_S	small subunit rRNA amplicon	2016-09-28
Monterey Bay Microbial Samples	marine metagenome	NCBITaxon	NCBITaxon:408172	Monterey Bay	GAZ	GAZ:00002509	ocean biome	ENVO	ENVO:01000048	Sampling protocol and DNA/RNA extraction	39_S	small subunit rRNA amplicon	2016-09-28
Monterey Bay Microbial Samples	marine metagenome	NCBITaxon	NCBITaxon:408172	Monterey Bay	GAZ	GAZ:00002509	ocean biome	ENVO	ENVO:01000048	Sampling protocol and DNA/RNA extraction	14_DF	small subunit rRNA amplicon	2016-10-28
Monterey Bay Microbial Samples	marine metagenome	NCBITaxon	NCBITaxon:408172	Monterey Bay	GAZ	GAZ:00002509	ocean biome	ENVO	ENVO:01000048	Sampling protocol and DNA/RNA extraction	62_DF	small subunit rRNA amplicon	2016-10-28
Monterey Bay Microbial Samples	marine metagenome	NCBITaxon	NCBITaxon:408172	Monterey Bay	GAZ	GAZ:00002509	ocean biome	ENVO	ENVO:01000048	Sampling protocol and DNA/RNA extraction	14_S	small subunit rRNA amplicon	2016-10-28
Monterey Bay Microbial Samples	marine metagenome	NCBITaxon	NCBITaxon:408172	Monterey Bay	GAZ	GAZ:00002509	ocean biome	ENVO	ENVO:01000048	Sampling protocol and DNA/RNA extraction	62_S	small subunit rRNA amplicon	2016-10-28
Monterey Bay Microbial Samples	marine metagenome	NCBITaxon	NCBITaxon:408172	Monterey Bay	GAZ	GAZ:00002509	ocean biome	ENVO	ENVO:01000048	Sampling protocol and DNA/RNA extraction	12_DF	small subunit rRNA amplicon	2016-09-29
Monterey Bay Microbial Samples	marine metagenome	NCBITaxon	NCBITaxon:408172	Monterey Bay	GAZ	GAZ:00002509	ocean biome	ENVO	ENVO:01000048	Sampling protocol and DNA/RNA extraction	53_DF	small subunit rRNA amplicon	2016-09-29
Monterey Bay Microbial Samples	marine metagenome	NCBITaxon	NCBITaxon:408172	Monterey Bay	GAZ	GAZ:00002509	ocean biome	ENVO	ENVO:01000048	Sampling protocol and DNA/RNA extraction	12_S	small subunit rRNA amplicon	2016-09-29
Monterey Bay Microbial Samples	marine metagenome	NCBITaxon	NCBITaxon:408172	Monterey Bay	GAZ	GAZ:00002509	ocean biome	ENVO	ENVO:01000048	Sampling protocol and DNA/RNA extraction	53_S	small subunit rRNA amplicon	2016-09-29
Monterey Bay Microbial Samples	marine metagenome	NCBITaxon	NCBITaxon:408172	Monterey Bay	GAZ	GAZ:00002509	ocean biome	ENVO	ENVO:01000048	Sampling protocol and DNA/RNA extraction	34_DF	small subunit rRNA amplicon	2016-09-30
Monterey Bay Microbial Samples	marine metagenome	NCBITaxon	NCBITaxon:408172	Monterey Bay	GAZ	GAZ:00002509	ocean biome	ENVO	ENVO:01000048	Sampling protocol and DNA/RNA extraction	44_DF	small subunit rRNA amplicon	2016-09-30
Monterey Bay Microbial Samples	marine metagenome	NCBITaxon	NCBITaxon:408172	Monterey Bay	GAZ	GAZ:00002509	ocean biome	ENVO	ENVO:01000048	Sampling protocol and DNA/RNA extraction	34_S	small subunit rRNA amplicon	2016-09-30
Monterey Bay Microbial Samples	marine metagenome	NCBITaxon	NCBITaxon:408172	Monterey Bay	GAZ	GAZ:00002509	ocean biome	ENVO	ENVO:01000048	Sampling protocol and DNA/RNA extraction	44_S	small subunit rRNA amplicon	2016-09-30
Monterey Bay Microbial Samples	marine metagenome	NCBITaxon	NCBITaxon:408172	Monterey Bay	GAZ	GAZ:00002509	ocean biome	ENVO	ENVO:01000048	Sampling protocol and DNA/RNA extraction	48_DF	small subunit rRNA amplicon	2016-10-31
Monterey Bay Microbial Samples	marine metagenome	NCBITaxon	NCBITaxon:408172	Monterey Bay	GAZ	GAZ:00002509	ocean biome	ENVO	ENVO:01000048	Sampling protocol and DNA/RNA extraction	61_DF	small subunit rRNA amplicon	2016-10-31
Monterey Bay Microbial Samples	marine metagenome	NCBITaxon	NCBITaxon:408172	Monterey Bay	GAZ	GAZ:00002509	ocean biome	ENVO	ENVO:01000048	Sampling protocol and DNA/RNA extraction	48_S	small subunit rRNA amplicon	2016-10-31
Monterey Bay Microbial Samples	marine metagenome	NCBITaxon	NCBITaxon:408172	Monterey Bay	GAZ	GAZ:00002509	ocean biome	ENVO	ENVO:01000048	Sampling protocol and DNA/RNA extraction	61_S	small subunit rRNA amplicon	2016-10-31
