# Supplementary material for: Microbial metagenomes and metatranscriptomes during a coastal phytoplankton bloom
Source: Sci Data. 2019 Jul 22;6:129. doi: 10.1038/s41597-019-0132-4 (PMC6646334; doi:10.1038/s41597-019-0132-4)
Supplement: Supplementary file 1 — Download metadata file [file 41597_2019_132_MOESM1_ESM.zip › i_Investigation.txt]

# Investigation File generated for Scientific Data with Investigation File Authoring Tool version 0.1.0 on 28/06/2019 - This metadata file is CC0
ONTOLOGY SOURCE REFERENCE
Term Source Name	NCBITaxon	GAZ	OBI	ERO	BAO	NCBITAXON	ENVO	EFO
Term Source File	http://data.bioontology.org/ontologies/NCBITAXON	http://data.bioontology.org/ontologies/GAZ	http://data.bioontology.org/ontologies/OBI	http://data.bioontology.org/ontologies/ERO	http://data.bioontology.org/ontologies/BAO	http://data.bioontology.org/ontologies/NCBITAXON	http://data.bioontology.org/ontologies/ENVO	http://data.bioontology.org/ontologies/EFO
Term Source Version	2016AB	$Revision: 1.512 $	2014-08-18	2013-08-02	2.0	2016AB		3.6.0
Term Source Description	National Center for Biotechnology Information (NCBI) Organismal Classification	Gazetteer	Ontology for Biomedical Investigations	Eagle-I Research Resource Ontology	BioAssay Ontology	National Center for Biotechnology Information (NCBI) Organismal Classification	Environment Ontology	Experimental Factor Ontology
INVESTIGATION
Investigation Identifier
Investigation Title
Investigation Description
Investigation Submission Date
Investigation Public Release Date
INVESTIGATION PUBLICATIONS
Investigation PubMed ID
Investigation Publication DOI
Investigation Publication Author List
Investigation Publication Title
Investigation Publication Status
Investigation Publication Status Term Accession Number
Investigation Publication Status Term Source REF
INVESTIGATION CONTACTS
Investigation Person Last Name
Investigation Person Mid Initials
Investigation Person First Name
Investigation Person Address
Investigation Person Phone
Investigation Person Fax
Investigation Person Email
Investigation Person Affiliation
Investigation Person Roles
Investigation Person Roles Term Accession Number
Investigation Person Roles Term Source REF
STUDY
Study Identifier	10.1038/s41597-019-0132-4
Study Title	Microbial metagenomes and metatranscriptomes during a coastal phytoplankton bloom
Study Submission Date	10/01/2019
Study Public Release Date	22/07/2019
Study Description	https://www.nature.com/articles/s41597-019-0132-4
Study File Name	s_Moran010B_study.txt
Comment[Subject Keywords]	""
Comment[Manuscript Licence]	CC BY-4.0
Comment[Experimental Metadata Licence]	CC0
Comment[Supplementary Information File Name]
Comment[Supplementary Information File Type]
Comment[Supplementary Information File URL]
Comment[Data Repository]	BioProject
Comment[Data Record Accession]	PRJNA533622
Comment[Data Record URI]	https://www.ncbi.nlm.nih.gov/bioproject/?term=PRJNA533622
STUDY DESIGN DESCRIPTORS
Study Design Type	transcription profiling design	sequence assembly objective	biodiversity assessment objective
Study Design Type Term Accession Number	OBI:0001430	ERO:0100054	OBI:0001969
Study Design Type Term Source REF	OBI	ERO	OBI
STUDY PUBLICATIONS
Study PubMed ID	""
Study Publication DOI	""
Study Publication Author List	""
Study Publication Title	""
Study Publication Status	in preparation
Study Publication Status Term Accession Number	
Study Publication Status Term Source REF	
STUDY FACTORS
Study Factor Name	sequencing protocol	collection date
Study Factor Type	assay protocol	temporal_instant
Study Factor Type Term Accession Number	BAO:0000523	http://www.ifomis.org/bfo/1.1/span#TemporalInstant
Study Factor Type Term Source REF	BAO	ERO
STUDY ASSAYS
Study Assay Measurement Type	transcription profiling assay	marine metagenome	microbial community
Study Assay Measurement Type Term Accession Number	OBI:0000424	NCBITaxon:408172	PCO:1000004
Study Assay Measurement Type Term Source REF	ERO	NCBITAXON	ENVO
Study Assay Technology Type	RNA sequencing	DNA sequencing	amplicon sequencing
Study Assay Technology Type Term Accession Number	ERO:0001658	OBI:0000626	http://www.ebi.ac.uk/efo/EFO_0003747
Study Assay Technology Type Term Source REF	ERO	ERO	EFO
Study Assay Technology Platform	Illumina HiSeq-2000 1TB platform 2 x 151 bp	Illumina HiSeq-2000 1TB platform 2 x 151 bp	Illumina MiSeq platform 2 x 301 bp
Study Assay File Name	a_Moran010B_rna.txt	a_Moran010B_dna.txt	a_Moran010B_amplicon.txt
STUDY PROTOCOLS
Study Protocol Name	Sampling protocol and DNA/RNA extraction	Metatranscriptome Sequencing and Analysis	Metagenome Sequencing and Analysis	16S and 18S iTag Sequencing and Analysis
Study Protocol Type	sample collection protocol	RNA sequencing	DNA sequencing	amplicon sequencing
Study Protocol Type Term Accession Number	http://www.ebi.ac.uk/efo/EFO_0005518	ERO:0001658	OBI:0000626	http://www.ebi.ac.uk/efo/EFO_0003747
Study Protocol Type Term Source REF	EFO	ERO	ERO	EFO
Study Protocol Description				
Study Protocol URI	""	""	""	""
Study Protocol Version				
Study Protocol Parameters Name	""	instrument;manufacturer	instrument;manufacturer	instrument;manufacturer
Study Protocol Parameters Name Term Accession Number	""	""	""	""
Study Protocol Parameters Name Term Source REF	""	""	""	""
Study Protocol Components Name	""	""	""	""
Study Protocol Components Type	""	""	""	""
Study Protocol Components Type Term Accession Number	""	""	""	""
Study Protocol Components Type Term Source REF	""	""	""	""
STUDY CONTACTS
Study Person Last Name	Nowinski	Smith	Thomas	Esson	Marin	Preston	Birch	Scholin	Huntemann	Clum	Foster	Foster	Roux	Palaniappan	Varghese	Mukherjee	Reddy	Daum	Copeland	Chen	Ivanova	Kyrpides	Glavina del Rio	Whitman	Kiene	Eloe-Fadrosh	Moran
Study Person First Name	Brent	Christa B.	Courtney M.	Kaitlin	Roman	Christina M.	James M.	Christopher A.	Marcel	Alicia	Brian	Bryce	Simon	Krishnaveni	Neha	Supratim	T. B. K.	Chris	Alex	I.-Min A.	Natalia N.	Nikos C.	Tijana	William B.	Ronald P.	Emiley A.	Mary Ann
Study Person Mid Initials
Study Person Email	""	""	""	""	""	""	""	""	""	""	""	""	""	""	""	""	""	""	""	""	""	""	""	""	""	""	mmoran@uga.edu
Study Person Phone
Study Person Fax
Study Person Address
Study Person Affiliation	Department of Marine Sciences, University of Georgia, Athens, GA, 30602, USA	Department of Marine Sciences, University of Georgia, Athens, GA, 30602, USA	Department of Marine Sciences, University of Georgia, Athens, GA, 30602, USA	Department of Marine Sciences, University of South Alabama, Mobile, AL, 36688, USA	Monterey Bay Aquarium Research Institute, Moss Landing, CA, 95039, USA	Monterey Bay Aquarium Research Institute, Moss Landing, CA, 95039, USA	Monterey Bay Aquarium Research Institute, Moss Landing, CA, 95039, USA	Monterey Bay Aquarium Research Institute, Moss Landing, CA, 95039, USA	Department of Energy, Joint Genome Institute, Walnut Creek, California, 94598, USA	Department of Energy, Joint Genome Institute, Walnut Creek, California, 94598, USA	Department of Energy, Joint Genome Institute, Walnut Creek, California, 94598, USA	Department of Energy, Joint Genome Institute, Walnut Creek, California, 94598, USA	Department of Energy, Joint Genome Institute, Walnut Creek, California, 94598, USA	Department of Energy, Joint Genome Institute, Walnut Creek, California, 94598, USA	Department of Energy, Joint Genome Institute, Walnut Creek, California, 94598, USA	Department of Energy, Joint Genome Institute, Walnut Creek, California, 94598, USA	Department of Energy, Joint Genome Institute, Walnut Creek, California, 94598, USA	Department of Energy, Joint Genome Institute, Walnut Creek, California, 94598, USA	Department of Energy, Joint Genome Institute, Walnut Creek, California, 94598, USA	Department of Energy, Joint Genome Institute, Walnut Creek, California, 94598, USA	Department of Energy, Joint Genome Institute, Walnut Creek, California, 94598, USA	Department of Energy, Joint Genome Institute, Walnut Creek, California, 94598, USA	Department of Energy, Joint Genome Institute, Walnut Creek, California, 94598, USA	Department of Microbiology, University of Georgia, Athens, GA, 30602, USA	Department of Marine Sciences, University of South Alabama, Mobile, AL, 36688, USA	Department of Energy, Joint Genome Institute, Walnut Creek, California, 94598, USA	Department of Marine Sciences, University of Georgia, Athens, GA, 30602, USA
Study Person Roles
Study Person Roles Term Accession Number
Study Person Roles Term Source REF
Comment[Study Person ORCID]	0000-0002-6847-8145	""	""	""	""	""	""	""	0000-0002-1284-3748	""	""	""	0000-0002-5831-5895	""	""	0000-0002-6322-2271	""	""	""	""	0000-0002-5802-9485	""	""	""	0000-0003-2086-3578	0000-0002-8162-1276	0000-0002-0702-8167
Comment[Funder]
Comment[FundRef ID]
Comment[Funder Term Source REF]
Comment[Grant Identifier]
